# Supplementary material for: Crystal structure and Hirshfeld surface analysis of 2-methyl­quinazolin-4(3H)-one hydro­chloride
Source: Acta Crystallogr E Crystallogr Commun. 2025 Jan 17;81(Pt 2):144–7. doi: 10.1107/S2056989025000258 (PMC11799796; doi:10.1107/S2056989025000258)
Supplement: Supplementary file 1 [file e-81-00144-sup1.cif]

##############################################################################
#                                                                            #
# This CIF contains the data in a paper accepted for publication in          #
# Acta Crystallographica Section E. It conforms to the requirements of       #
# Notes for Authors for Acta Crystallographica Section E, and has been       #
# peer reviewed under the auspices of the IUCr Commission on Journals.       #
#                                                                            #
# Full details of the Crystallographic Information File format               #
# are given in the paper "The Crystallographic Information File (CIF):       #
# a New Standard Archive File for Crystallography" by S. R. Hall, F. H.      #
# Allen and I. D. Brown [Acta Cryst. (1991), A47, 655-685].                  #
#                                                                            #
# The current version of the core CIF dictionary is obtainable from          #
# ftp://ftp.iucr.org/pub/cif_core.dic.                                       #
#                                                                            #
# Software is freely available for graphical display of the structure(s)     #
# in this CIF. For information consult the CIF software page                 #
# http://www.iucr.org/resources/cif/software.                                #
#                                                                            #
# This file may be used for bona fide research purposes within the           #
# scientific community so long as proper attribution is given to the journal # 
# article from which it was obtained.                                        #
#                                                                            #
##############################################################################
data_I
_audit_creation_method
;
Please consider this CIF for publication. I certify that this contibution is the
original work of those listed as authors; that it has not been published
before (in any language or medium) and is not being considered for publication
elsewhere; that all authors concur with and are aware of the submission; that
all workers involved in the study are listed as authors or given proper credit
in the acknowledgements; that I have obtained permission for and acknowledged
the source of any excerpts from other copyright works; and that to the best of
my knowledge the paper contains no statements which are libellous, unlawful or
in any way actionable. All coauthors have made significant scientific
contributions to the work reported, including the ideas and their execution,
and share responsibility and accountability for the results.
;
_journal_date_recd_electronic     2024-11-14
_journal_date_accepted     2025-01-10
_journal_name_full     'Acta Crystallographica, Section E'
_journal_year     2025
_journal_volume     81
_journal_issue      2
_journal_page_first     0
_journal_page_last     0
_journal_paper_category     GO
_journal_paper_doi     10.1107/S2056989025000258
_journal_coeditor_code     WM5743
_publ_contact_author_name     'Muzaffar Davlatboev'
_publ_contact_author_address
;
Namangan State University, Boburshoh str. 161, Namangan, 160107, Uzbekistan
;
_publ_contact_author_email     'davlatboyev.muzaffar@mail.ru'
_publ_contact_author_fax     ?
_publ_contact_author_phone     '+998945099922'
_publ_section_title
;
Crystal structure and Hirshfeld surface analysis of
2-methylquinazolin-4(3<i>H</i>)-one hydrochloride
;
_publ_section_title_footnote     .
loop_
    _publ_author_name
    _publ_author_footnote
    _publ_author_address
    'Davlatboev, Muzaffar' .
;
Namangan State University, Boburshoh str. 161, Namangan, 160107,
Uzbekistan
;
    'Allabergenova, Sevara' .
;
Institute of the Chemistry of Plant Substances, Uzbekistan Academy of Sciences,
Mirzo Ulugbek Str. 77, Tashkent 100170,
Uzbekistan
;
    'Zulpanov, Fazliddin' .
;
Institute of the Chemistry of Plant Substances, Uzbekistan Academy of Sciences,
Mirzo Ulugbek Str. 77, Tashkent 100170,
Uzbekistan
;
    'Yakubov, Ubaydullo' .
;
Institute of the Chemistry of Plant Substances, Uzbekistan Academy of Sciences,
Mirzo Ulugbek Str. 77, Tashkent 100170,
Uzbekistan
;
    'Tojiboev, Akmaljon' .
;
University of Geological Sciences, Olimlar Str. 64, Tashkent 100170,
Uzbekistan
;
    'Sattarov, Tulkinjon' .
;
Namangan State University, Boburshoh str. 161, Namangan, 160107,
Uzbekistan
;
_publ_section_synopsis
;
The quinazolinium moiety of the organic cation is located about a mirror plane.
In the crystal, individual cations are linked into [010] zigzag chains by
N---H...Cl hydrogen-bonding interactions.
;
_chemical_name_systematic
;
2-Methyl-4-oxo-3,4-dihydroquinazolin-1-ium chloride
;
_chemical_name_common
;
2-Methylquinazolin-4(3<i>H</i>)-one hydrochloride
;
_chemical_formula_moiety     'C9 H9 N2 O +, Cl -'
_chemical_formula_sum     'C9 H9 Cl N2 O'
_chemical_formula_iupac     'C9 H9 N2 O +, Cl -'
_chemical_formula_weight     196.637
_space_group_crystal_system     orthorhombic
_space_group_name_H-M_alt     'P b c m'
_space_group_name_Hall     '-P 2c 2b'
loop_
    _space_group_symop_id
    _space_group_symop_operation_xyz
    1 x,y,z
    2 x,-y+1/2,-z
    3 -x,y+1/2,-z+1/2
    4 -x,-y,z+1/2
    5 -x,-y,-z
    6 -x,y-1/2,z
    7 x,-y-1/2,z-1/2
    8 x,y,-z-1/2
_cell_length_a     10.1221(5)
_cell_length_b     13.6533(4)
_cell_length_c     6.6248(3)
_cell_angle_alpha     90
_cell_angle_beta     90
_cell_angle_gamma     90
_cell_volume     915.55(7)
_cell_formula_units_Z     4
_cell_measurement_reflns_used     2575
_cell_measurement_theta_min     4.3620
_cell_measurement_theta_max     70.9450
_cell_measurement_temperature     295
_exptl_crystal_description     prizm
_exptl_crystal_colour     colourless
_exptl_crystal_size_max     0.20
_exptl_crystal_size_mid     0.15
_exptl_crystal_size_min     0.05
_exptl_crystal_density_diffrn     1.427
_exptl_crystal_F_000     410.692
_exptl_absorpt_coefficient_mu     3.367
_exptl_absorpt_correction_type     multi-scan
_exptl_absorpt_process_details
;
(CrysAlisPro; Rigaku OD, 2020)
;
_exptl_absorpt_correction_T_min     0.59996
_exptl_absorpt_correction_T_max     1.00000
_diffrn_ambient_temperature     295
_diffrn_radiation_type     'Cu K\a'
_diffrn_radiation_wavelength     1.54184
_diffrn_measurement_device_type     'PhotonJet (Cu) X-ray Source'
_diffrn_measurement_method     '\w scans'
_diffrn_detector_area_resol_mean     10.0000
loop_
    _diffrn_refln_index_h
    _diffrn_refln_index_k
    _diffrn_refln_index_l
    0 -1 0
    0 -1 0
    0 1 0
    0 1 0
    0 -1 0
    0 2 0
    0 -2 0
    0 2 0
    0 -2 0
    0 -3 0
    0 -3 0
    0 3 0
    0 -3 0
    0 -4 0
    0 -4 0
    0 -4 0
    0 -5 0
    0 5 0
    0 -6 0
    0 6 0
    0 -7 0
    0 7 0
    0 -8 0
    0 8 0
    0 9 0
    0 -9 0
    0 -9 0
    0 10 0
    0 -10 0
    0 10 0
    0 -11 0
    0 11 0
    0 11 0
    0 -12 0
    0 12 0
    0 13 0
    0 -13 0
    0 14 0
    0 -14 0
    0 -15 0
    0 15 0
    0 16 0
    0 -16 0
    0 -16 0
    1 0 0
    1 0 0
    -1 0 0
    -1 0 0
    -1 -1 0
    1 -1 0
    1 -1 0
    -1 1 0
    1 1 0
    -1 2 0
    1 -2 0
    1 2 0
    -1 -2 0
    -1 2 0
    -1 -2 0
    -1 -3 0
    1 3 0
    1 -3 0
    -1 3 0
    -1 3 0
    1 -3 0
    -1 -3 0
    -1 -4 0
    -1 -4 0
    1 -4 0
    -1 4 0
    -1 4 0
    1 4 0
    1 -4 0
    1 -4 0
    -1 -5 0
    1 5 0
    -1 5 0
    -1 5 0
    1 -5 0
    1 -5 0
    -1 -5 0
    -1 6 0
    1 -6 0
    1 6 0
    -1 -6 0
    -1 -6 0
    -1 -7 0
    -1 -7 0
    1 -7 0
    1 7 0
    1 -8 0
    -1 -8 0
    -1 8 0
    1 8 0
    -1 -9 0
    1 -9 0
    -1 9 0
    -1 -9 0
    1 9 0
    1 9 0
    -1 -9 0
    -1 10 0
    -1 -10 0
    1 -10 0
    -1 10 0
    1 10 0
    -1 11 0
    1 -11 0
    -1 -11 0
    -1 11 0
    1 11 0
    -1 -11 0
    1 11 0
    -1 11 0
    1 11 0
    -1 12 0
    -1 -12 0
    -1 -12 0
    1 -12 0
    1 12 0
    -1 -13 0
    -1 -13 0
    1 -13 0
    1 13 0
    -1 13 0
    -1 -14 0
    1 14 0
    1 -14 0
    -1 14 0
    1 15 0
    -1 -15 0
    -1 15 0
    1 -15 0
    1 -16 0
    1 -16 0
    -1 -16 0
    1 -16 0
    -1 16 0
    -2 0 0
    -2 0 0
    2 0 0
    2 0 0
    -2 -1 0
    2 1 0
    -2 1 0
    2 2 0
    2 2 0
    2 -2 0
    -2 -2 0
    -2 2 0
    -2 -2 0
    2 3 0
    -2 3 0
    2 -3 0
    2 -3 0
    2 -4 0
    2 4 0
    -2 4 0
    -2 -4 0
    -2 4 0
    2 -4 0
    -2 -4 0
    -2 -5 0
    2 5 0
    -2 5 0
    2 -5 0
    -2 5 0
    2 -6 0
    -2 6 0
    -2 -6 0
    -2 6 0
    -2 7 0
    2 7 0
    2 -7 0
    -2 7 0
    -2 -7 0
    -2 -8 0
    2 8 0
    -2 8 0
    -2 -8 0
    -2 -9 0
    2 9 0
    -2 9 0
    -2 -9 0
    2 -9 0
    -2 -9 0
    -2 -9 0
    -2 -10 0
    -2 -10 0
    -2 -10 0
    2 -10 0
    2 10 0
    -2 10 0
    -2 -10 0
    -2 10 0
    2 -11 0
    2 11 0
    -2 -11 0
    -2 -11 0
    -2 11 0
    2 11 0
    -2 -11 0
    -2 11 0
    -2 -12 0
    2 -12 0
    -2 -12 0
    -2 12 0
    -2 -13 0
    2 -13 0
    -2 13 0
    -2 -13 0
    -2 14 0
    -2 -14 0
    -2 -14 0
    2 -14 0
    2 -14 0
    -2 15 0
    -2 -15 0
    -2 -15 0
    2 -15 0
    2 -15 0
    2 -16 0
    2 -16 0
    -2 -16 0
    -2 16 0
    -2 -16 0
    -3 0 0
    -3 0 0
    3 0 0
    3 0 0
    -3 -1 0
    -3 1 0
    3 1 0
    3 -1 0
    -3 -2 0
    -3 -2 0
    3 2 0
    -3 2 0
    3 -2 0
    -3 -3 0
    3 3 0
    -3 -3 0
    3 -3 0
    3 3 0
    -3 4 0
    -3 4 0
    3 4 0
    -3 -4 0
    3 4 0
    3 5 0
    -3 -5 0
    -3 5 0
    -3 5 0
    3 -5 0
    3 -6 0
    -3 6 0
    3 6 0
    -3 6 0
    3 7 0
    -3 7 0
    -3 7 0
    -3 -8 0
    3 8 0
    -3 -8 0
    -3 8 0
    -3 8 0
    -3 9 0
    3 9 0
    3 -9 0
    -3 -9 0
    -3 -9 0
    -3 -9 0
    3 10 0
    -3 10 0
    3 10 0
    -3 -10 0
    3 -10 0
    -3 -10 0
    -3 10 0
    -3 -10 0
    3 11 0
    -3 11 0
    3 -11 0
    -3 -11 0
    -3 -11 0
    -3 12 0
    -3 -12 0
    3 -12 0
    3 -12 0
    -3 13 0
    3 -13 0
    3 -13 0
    -3 -13 0
    3 -14 0
    -3 -14 0
    -3 14 0
    3 -14 0
    3 -15 0
    -3 15 0
    3 -15 0
    -3 -15 0
    3 -16 0
    -3 -16 0
    3 -16 0
    -3 16 0
    4 0 0
    -4 0 0
    4 0 0
    -4 0 0
    4 -1 0
    -4 -1 0
    -4 -1 0
    -4 1 0
    4 1 0
    -4 -2 0
    4 -2 0
    4 -2 0
    -4 -2 0
    -4 2 0
    -4 -3 0
    4 -3 0
    -4 -3 0
    4 3 0
    -4 4 0
    -4 -4 0
    -4 5 0
    -4 5 0
    -4 -5 0
    -4 6 0
    -4 -6 0
    -4 6 0
    -4 -7 0
    -4 7 0
    -4 7 0
    4 -8 0
    -4 8 0
    -4 -8 0
    -4 8 0
    -4 -8 0
    4 8 0
    4 9 0
    4 -9 0
    -4 9 0
    -4 -9 0
    -4 -9 0
    4 -9 0
    -4 -10 0
    4 -10 0
    -4 -10 0
    4 -10 0
    4 10 0
    -4 -10 0
    4 -11 0
    4 11 0
    -4 -11 0
    -4 -11 0
    4 -11 0
    4 -12 0
    -4 -12 0
    -4 -12 0
    4 12 0
    4 -12 0
    4 -13 0
    4 -13 0
    -4 -13 0
    -4 -14 0
    4 -14 0
    4 -14 0
    4 -15 0
    4 -15 0
    -4 -15 0
    -5 0 0
    5 -1 0
    -5 -1 0
    -5 -1 0
    -5 1 0
    -5 2 0
    5 -2 0
    5 -2 0
    -5 -2 0
    -5 -2 0
    -5 -2 0
    -5 -3 0
    5 -3 0
    5 -3 0
    5 -4 0
    -5 -4 0
    -5 5 0
    -5 5 0
    5 -5 0
    -5 -5 0
    -5 -6 0
    -5 6 0
    -5 6 0
    5 6 0
    5 -6 0
    -5 7 0
    -5 -7 0
    5 7 0
    5 7 0
    -5 -7 0
    -5 -7 0
    5 -7 0
    -5 7 0
    -5 -8 0
    5 -8 0
    -5 8 0
    -5 -8 0
    -5 8 0
    -5 -8 0
    5 8 0
    5 8 0
    -5 9 0
    5 9 0
    5 -9 0
    -5 -9 0
    5 10 0
    -5 -10 0
    -5 -10 0
    5 -10 0
    5 -11 0
    -5 -11 0
    -5 -11 0
    5 11 0
    -5 -12 0
    5 -12 0
    5 12 0
    -5 -12 0
    -5 -13 0
    5 -13 0
    5 13 0
    -5 -14 0
    5 -14 0
    -5 -15 0
    5 -15 0
    -6 0 0
    -6 1 0
    -6 -1 0
    -6 -1 0
    6 -1 0
    -6 -2 0
    -6 2 0
    6 -2 0
    -6 -2 0
    6 -3 0
    -6 -3 0
    6 -3 0
    -6 -3 0
    -6 -4 0
    -6 -4 0
    -6 4 0
    -6 -4 0
    6 -4 0
    -6 -5 0
    6 -5 0
    -6 -5 0
    -6 5 0
    -6 5 0
    6 5 0
    -6 6 0
    6 -6 0
    -6 6 0
    -6 -6 0
    -6 -6 0
    6 6 0
    6 6 0
    -6 -7 0
    -6 7 0
    6 7 0
    6 -7 0
    -6 7 0
    6 7 0
    6 -7 0
    -6 -7 0
    6 -8 0
    -6 8 0
    -6 -8 0
    -6 -8 0
    6 8 0
    6 -8 0
    -6 8 0
    6 8 0
    -6 -8 0
    6 9 0
    -6 9 0
    -6 -9 0
    6 -9 0
    -6 -10 0
    6 10 0
    6 -10 0
    -6 -10 0
    6 -11 0
    -6 -11 0
    6 11 0
    -6 -12 0
    -6 -12 0
    6 12 0
    -6 -13 0
    6 13 0
    -6 -14 0
    6 -14 0
    -7 0 0
    7 0 0
    -7 0 0
    -7 -1 0
    -7 1 0
    -7 -1 0
    -7 1 0
    -7 -1 0
    7 -1 0
    -7 2 0
    -7 2 0
    -7 -2 0
    -7 -2 0
    -7 2 0
    -7 -2 0
    7 -2 0
    -7 -3 0
    -7 -3 0
    -7 3 0
    -7 -3 0
    7 -3 0
    -7 3 0
    -7 -3 0
    -7 -4 0
    -7 4 0
    -7 -4 0
    -7 4 0
    -7 -4 0
    7 4 0
    -7 4 0
    7 -4 0
    -7 -4 0
    -7 -5 0
    -7 -5 0
    -7 5 0
    -7 5 0
    -7 -5 0
    -7 5 0
    7 -5 0
    -7 -5 0
    7 5 0
    -7 -6 0
    -7 6 0
    -7 6 0
    7 6 0
    7 -6 0
    7 6 0
    -7 -6 0
    -7 -6 0
    7 7 0
    -7 -7 0
    -7 7 0
    -7 -8 0
    -7 8 0
    7 8 0
    7 8 0
    -7 9 0
    7 9 0
    -7 -10 0
    -7 -10 0
    -7 10 0
    7 10 0
    -7 -11 0
    -7 -11 0
    7 11 0
    7 12 0
    -7 -12 0
    -7 12 0
    7 -12 0
    -7 -12 0
    7 -13 0
    -7 -13 0
    7 13 0
    -8 0 0
    8 0 0
    -8 0 0
    -8 1 0
    8 1 0
    -8 -1 0
    -8 1 0
    -8 1 0
    -8 -1 0
    8 -1 0
    -8 2 0
    -8 -2 0
    -8 2 0
    8 -2 0
    -8 -2 0
    -8 3 0
    8 3 0
    -8 -3 0
    -8 -3 0
    -8 3 0
    -8 4 0
    -8 4 0
    -8 -4 0
    -8 -4 0
    -8 4 0
    -8 -5 0
    -8 -5 0
    -8 5 0
    8 5 0
    8 5 0
    -8 5 0
    8 6 0
    8 6 0
    -8 6 0
    -8 -6 0
    -8 -6 0
    -8 6 0
    -8 -7 0
    -8 7 0
    8 7 0
    8 7 0
    -8 7 0
    -8 8 0
    -8 8 0
    8 8 0
    8 8 0
    -8 -8 0
    -8 9 0
    -8 9 0
    8 9 0
    8 10 0
    -8 -10 0
    -8 10 0
    -8 10 0
    -8 11 0
    -8 11 0
    8 11 0
    -8 -11 0
    -8 12 0
    8 12 0
    -8 -12 0
    -9 0 0
    -9 0 0
    -9 1 0
    -9 -1 0
    -9 -1 0
    -9 -2 0
    -9 2 0
    9 -2 0
    9 2 0
    -9 -2 0
    -9 3 0
    -9 -3 0
    -9 -3 0
    -9 3 0
    -9 -4 0
    -9 4 0
    -9 4 0
    -9 -4 0
    -9 -5 0
    -9 5 0
    -9 -5 0
    -9 5 0
    9 5 0
    -9 6 0
    9 6 0
    9 6 0
    -9 -6 0
    -9 6 0
    -9 -6 0
    9 7 0
    9 7 0
    -9 -7 0
    -9 7 0
    -9 7 0
    9 8 0
    9 8 0
    -9 8 0
    -9 8 0
    -9 9 0
    -9 -9 0
    9 9 0
    -9 9 0
    -9 10 0
    -9 10 0
    -9 -10 0
    9 10 0
    -9 11 0
    9 11 0
    -9 -11 0
    -9 11 0
    -10 0 0
    10 0 0
    -10 1 0
    10 1 0
    -10 -1 0
    -10 -2 0
    -10 2 0
    -10 -2 0
    -10 -3 0
    -10 3 0
    -10 3 0
    -10 3 0
    -10 -3 0
    10 4 0
    -10 4 0
    -10 -4 0
    -10 -4 0
    10 -4 0
    -10 4 0
    -10 5 0
    -10 -5 0
    10 -5 0
    10 5 0
    -10 5 0
    -10 -5 0
    -10 6 0
    -10 6 0
    10 6 0
    -10 -6 0
    -10 -6 0
    -10 -7 0
    -10 7 0
    -10 7 0
    10 7 0
    -10 8 0
    -10 8 0
    -10 -8 0
    10 8 0
    -10 9 0
    -10 9 0
    10 9 0
    -10 -9 0
    -11 0 0
    11 -1 0
    -11 -1 0
    -11 1 0
    -11 2 0
    11 2 0
    -11 -2 0
    11 -2 0
    -11 2 0
    11 3 0
    -11 -3 0
    11 -3 0
    -11 3 0
    11 4 0
    -11 -4 0
    -11 4 0
    11 5 0
    -11 5 0
    -11 5 0
    -11 -5 0
    11 6 0
    -11 -6 0
    -11 6 0
    -11 7 0
    -11 -7 0
    -12 0 0
    -12 0 0
    12 0 0
    12 -1 0
    -12 1 0
    -12 -1 0
    -12 1 0
    -12 -1 0
    12 1 0
    12 -1 0
    -12 -1 0
    -12 1 0
    12 1 0
    12 2 0
    12 2 0
    -12 2 0
    -12 -2 0
    -12 -2 0
    -12 2 0
    12 -2 0
    12 3 0
    -12 3 0
    12 4 0
    -12 4 0
    0 0 -1
    0 0 -1
    0 0 -1
    0 0 -1
    0 0 -1
    0 0 -1
    0 0 -1
    0 0 -1
    0 -1 -1
    0 -1 -1
    0 -1 -1
    0 1 -1
    0 1 -1
    0 1 -1
    0 1 1
    0 1 -1
    0 1 -1
    0 1 -1
    0 -1 -1
    0 -1 -1
    0 -1 -1
    0 -1 -1
    0 1 -1
    0 1 -1
    0 1 -1
    0 -1 -1
    0 -2 -1
    0 -2 -1
    0 2 -1
    0 2 -1
    0 2 1
    0 -2 -1
    0 2 -1
    0 2 -1
    0 2 -1
    0 -2 -1
    0 2 -1
    0 -2 -1
    0 -2 -1
    0 -2 -1
    0 2 -1
    0 -2 -1
    0 -2 -1
    0 2 -1
    0 -2 -1
    0 3 -1
    0 3 -1
    0 -3 -1
    0 -3 -1
    0 3 -1
    0 -3 -1
    0 -3 -1
    0 3 -1
    0 3 -1
    0 -3 -1
    0 3 -1
    0 -3 -1
    0 3 1
    0 -3 -1
    0 3 -1
    0 4 -1
    0 -4 -1
    0 -4 -1
    0 4 -1
    0 -4 -1
    0 4 -1
    0 -4 -1
    0 -4 -1
    0 4 1
    0 -5 -1
    0 -5 -1
    0 -5 -1
    0 5 -1
    0 -5 -1
    0 5 -1
    0 5 -1
    0 6 -1
    0 -6 -1
    0 6 -1
    0 -6 -1
    0 6 -1
    0 7 -1
    0 7 1
    0 7 -1
    0 7 -1
    0 -7 -1
    0 8 -1
    0 -8 -1
    0 8 -1
    0 8 -1
    0 8 1
    0 9 -1
    0 -9 1
    0 9 -1
    0 -9 1
    0 -9 -1
    0 9 1
    0 -9 -1
    0 9 -1
    0 -10 -1
    0 -10 -1
    0 10 1
    0 -10 1
    0 10 -1
    0 -10 1
    0 10 -1
    0 11 -1
    0 11 -1
    0 -11 -1
    0 11 1
    0 -11 -1
    0 -11 1
    0 11 -1
    0 12 -1
    0 -12 1
    0 12 1
    0 -12 -1
    0 -13 -1
    0 13 1
    0 -13 1
    0 13 -1
    0 14 -1
    0 -14 -1
    0 -14 1
    0 14 1
    0 -15 -1
    0 -15 -1
    0 15 -1
    0 -15 1
    0 15 1
    0 16 1
    0 -16 -1
    0 16 -1
    0 -16 1
    0 -16 1
    0 -16 -1
    0 -16 -1
    1 0 -1
    1 0 -1
    1 0 -1
    1 0 1
    -1 0 -1
    -1 0 -1
    1 0 -1
    1 0 -1
    -1 0 1
    -1 1 1
    -1 1 -1
    1 1 -1
    1 1 1
    -1 -1 -1
    1 1 -1
    -1 1 -1
    -1 1 -1
    -1 -1 1
    -1 -1 -1
    1 -1 -1
    1 1 -1
    1 -1 -1
    1 2 1
    -1 2 -1
    1 2 -1
    1 -2 -1
    -1 2 -1
    -1 2 -1
    -1 2 1
    -1 -2 -1
    1 2 -1
    1 -2 -1
    1 -2 1
    1 2 -1
    -1 2 -1
    -1 -2 -1
    -1 -2 -1
    1 2 -1
    1 -2 -1
    -1 2 -1
    -1 3 1
    1 -3 -1
    1 3 1
    1 3 -1
    -1 3 -1
    -1 -3 -1
    1 -3 -1
    -1 3 1
    -1 3 -1
    -1 3 -1
    -1 -3 -1
    -1 3 -1
    1 3 -1
    -1 -3 -1
    1 3 -1
    -1 4 -1
    1 -4 -1
    1 -4 -1
    1 4 1
    -1 4 -1
    -1 4 1
    1 4 -1
    -1 4 1
    -1 -4 -1
    1 -4 -1
    1 4 -1
    -1 -4 -1
    1 5 -1
    1 -5 -1
    1 5 -1
    -1 -5 -1
    -1 -5 -1
    -1 5 -1
    -1 5 1
    -1 5 1
    1 -5 -1
    -1 5 -1
    1 -5 -1
    -1 -5 -1
    1 5 1
    -1 5 -1
    1 6 1
    -1 -6 -1
    -1 6 -1
    1 -6 -1
    1 -6 -1
    -1 6 1
    -1 6 -1
    1 6 -1
    -1 -6 1
    -1 -6 -1
    -1 6 -1
    -1 -6 -1
    1 -6 -1
    -1 -7 1
    -1 7 -1
    -1 -7 -1
    -1 -7 -1
    -1 7 -1
    1 -7 -1
    1 -7 -1
    -1 7 -1
    -1 -7 -1
    1 7 1
    1 7 -1
    1 8 -1
    -1 8 -1
    1 8 1
    -1 -8 1
    -1 -8 -1
    -1 8 -1
    1 -8 -1
    -1 -9 1
    1 -9 1
    -1 -9 -1
    -1 -9 1
    -1 9 1
    1 9 -1
    -1 -9 -1
    1 9 -1
    1 9 1
    -1 9 -1
    1 9 -1
    -1 9 -1
    1 -9 -1
    -1 -9 -1
    1 9 -1
    1 -9 -1
    -1 9 -1
    -1 10 -1
    1 10 -1
    1 10 1
    1 10 -1
    1 -10 -1
    -1 10 -1
    -1 -10 -1
    1 -10 -1
    -1 10 -1
    1 -10 1
    1 10 -1
    -1 -10 1
    -1 10 1
    -1 -10 -1
    1 -11 1
    -1 -11 -1
    1 11 -1
    -1 -11 1
    1 11 -1
    -1 11 -1
    1 11 -1
    -1 11 1
    1 -11 -1
    1 -11 -1
    -1 -11 -1
    -1 12 -1
    1 -12 -1
    -1 12 1
    -1 -12 -1
    -1 -12 1
    1 -12 1
    1 12 -1
    1 12 1
    1 13 1
    -1 13 1
    -1 13 -1
    1 -13 -1
    1 -13 1
    -1 -13 1
    -1 -13 1
    1 13 -1
    -1 -13 -1
    -1 -14 -1
    -1 14 1
    -1 -14 1
    1 14 1
    -1 -14 1
    1 -14 -1
    -1 14 -1
    1 -14 1
    1 14 -1
    -1 -15 -1
    -1 -15 1
    -1 -15 -1
    1 -15 -1
    1 -15 -1
    1 -15 -1
    -1 15 -1
    1 15 -1
    1 -15 1
    1 -15 1
    -1 15 1
    -1 -16 -1
    1 -16 -1
    -1 -16 -1
    -1 16 -1
    -1 16 1
    -1 -16 1
    1 -16 1
    1 -16 1
    1 16 -1
    1 -16 -1
    1 -16 -1
    -1 -16 -1
    2 0 -1
    -2 0 1
    2 0 1
    -2 0 -1
    2 0 -1
    -2 0 -1
    2 0 -1
    -2 0 -1
    2 0 -1
    -2 0 1
    -2 -1 -1
    -2 1 1
    2 -1 -1
    2 1 -1
    2 -1 -1
    -2 1 -1
    -2 1 1
    -2 -1 -1
    2 1 -1
    -2 -1 -1
    -2 1 -1
    2 -1 -1
    2 -1 -1
    -2 -2 -1
    -2 -2 -1
    2 2 -1
    -2 2 -1
    -2 -2 -1
    2 -2 -1
    -2 -2 1
    2 2 -1
    2 2 -1
    2 -2 -1
    2 2 -1
    2 -2 -1
    -2 2 -1
    -2 2 -1
    -2 -3 1
    -2 -3 -1
    2 3 -1
    -2 -3 -1
    2 -3 -1
    -2 3 -1
    -2 3 -1
    2 -3 -1
    -2 3 -1
    2 3 -1
    2 3 -1
    2 -3 -1
    -2 3 1
    -2 -4 1
    2 4 -1
    2 -4 -1
    -2 4 1
    -2 -4 -1
    2 4 -1
    -2 4 -1
    -2 -4 -1
    2 -4 -1
    2 4 1
    -2 4 -1
    -2 4 1
    2 -5 -1
    -2 5 -1
    2 -5 -1
    -2 5 1
    -2 5 1
    2 5 -1
    2 5 1
    -2 -5 -1
    2 5 -1
    -2 -5 1
    -2 6 -1
    2 6 1
    2 6 -1
    2 6 -1
    -2 6 1
    2 -6 -1
    -2 -6 -1
    -2 6 1
    -2 -6 1
    2 -6 -1
    2 -6 -1
    2 7 1
    2 -7 -1
    2 -7 -1
    2 7 -1
    -2 -7 -1
    -2 7 1
    -2 -7 1
    2 7 -1
    -2 -7 -1
    -2 7 1
    -2 -7 -1
    -2 7 -1
    -2 8 -1
    -2 -8 -1
    -2 -8 1
    2 -8 -1
    -2 -8 -1
    2 -8 -1
    2 8 -1
    -2 8 -1
    2 8 -1
    -2 9 -1
    2 -9 1
    2 9 -1
    2 -9 -1
    -2 -9 1
    2 9 -1
    -2 -9 -1
    -2 -9 -1
    -2 -9 -1
    -2 -9 1
    -2 -9 -1
    -2 -9 -1
    2 -9 -1
    2 9 -1
    -2 9 -1
    -2 10 -1
    2 10 -1
    2 -10 -1
    2 10 -1
    -2 -10 -1
    -2 -10 1
    -2 10 1
    2 -10 1
    -2 -10 -1
    -2 -10 -1
    -2 -10 1
    -2 10 -1
    -2 -10 -1
    2 -10 -1
    2 10 -1
    -2 -11 -1
    2 11 -1
    2 11 -1
    2 -11 1
    -2 -11 1
    -2 -11 -1
    -2 11 -1
    -2 11 -1
    2 -11 -1
    2 -11 -1
    -2 11 1
    2 11 -1
    -2 -11 -1
    2 -12 -1
    -2 -12 -1
    2 -12 1
    -2 -12 1
    -2 12 1
    -2 12 -1
    -2 -13 1
    2 -13 1
    -2 -13 -1
    -2 13 -1
    -2 13 1
    2 -13 -1
    2 -14 -1
    -2 14 1
    2 -14 -1
    -2 14 -1
    2 -14 -1
    -2 -14 -1
    2 -14 1
    2 -14 1
    -2 -14 1
    2 -15 -1
    -2 -15 -1
    2 -15 -1
    -2 -15 1
    -2 -15 -1
    -2 15 -1
    2 -15 -1
    2 -15 1
    -2 15 1
    2 -15 1
    2 -16 1
    -2 16 -1
    2 -16 1
    -2 -16 1
    2 -16 -1
    2 -16 -1
    -2 -16 -1
    -2 -16 -1
    -2 16 1
    3 0 -1
    3 0 -1
    3 0 -1
    -3 0 1
    -3 0 -1
    -3 0 -1
    3 0 1
    -3 -1 -1
    3 -1 -1
    -3 1 -1
    -3 -1 -1
    -3 -1 -1
    -3 -1 1
    -3 -1 -1
    3 1 -1
    3 -1 1
    -3 1 -1
    -3 1 1
    3 -1 -1
    -3 -2 -1
    3 -2 -1
    -3 -2 1
    -3 2 -1
    3 2 -1
    -3 -2 -1
    -3 2 -1
    -3 -2 -1
    3 -2 -1
    -3 3 -1
    3 3 -1
    3 -3 -1
    -3 -3 -1
    3 3 -1
    -3 4 -1
    -3 4 -1
    3 4 -1
    -3 4 1
    3 4 -1
    3 -4 -1
    3 4 -1
    -3 -4 -1
    3 -4 -1
    -3 -4 -1
    -3 -5 -1
    3 -5 -1
    -3 -5 1
    -3 5 1
    3 5 -1
    -3 5 1
    -3 5 -1
    3 -5 -1
    -3 -5 -1
    3 5 -1
    -3 -6 1
    3 6 -1
    3 6 -1
    3 -6 -1
    3 -6 -1
    -3 6 -1
    -3 -6 -1
    -3 6 1
    -3 6 1
    -3 7 -1
    -3 7 -1
    -3 -7 1
    3 7 -1
    3 -7 -1
    -3 -7 -1
    3 7 -1
    -3 7 1
    3 -7 -1
    -3 8 -1
    3 8 -1
    -3 -8 -1
    -3 -8 1
    -3 -8 -1
    -3 -8 -1
    -3 8 1
    -3 -8 -1
    3 -8 -1
    -3 8 -1
    -3 -8 -1
    3 8 -1
    3 -8 -1
    3 8 -1
    -3 -9 -1
    3 9 -1
    -3 -9 -1
    -3 -9 1
    -3 9 -1
    -3 -9 -1
    -3 -9 -1
    3 9 -1
    3 -9 -1
    3 -9 1
    -3 -9 -1
    -3 9 -1
    3 9 -1
    -3 -10 1
    -3 10 -1
    3 10 -1
    -3 -10 -1
    3 -10 1
    3 10 -1
    -3 10 -1
    -3 -10 -1
    -3 -10 -1
    -3 -10 -1
    -3 -10 1
    3 10 -1
    3 -10 -1
    -3 -10 -1
    -3 -11 1
    -3 -11 1
    -3 11 -1
    3 11 -1
    -3 -11 -1
    -3 -11 -1
    3 -11 -1
    3 -11 1
    -3 -11 -1
    3 -12 1
    -3 -12 -1
    3 12 -1
    3 -12 1
    3 -12 -1
    3 -12 -1
    -3 12 -1
    -3 -12 -1
    -3 -12 1
    -3 12 1
    3 -13 1
    -3 -13 1
    -3 -13 -1
    -3 -13 -1
    -3 13 1
    3 -13 -1
    3 -13 1
    3 -13 -1
    -3 13 -1
    3 13 -1
    -3 -14 1
    -3 -14 -1
    3 -14 1
    -3 14 -1
    -3 14 1
    -3 -14 -1
    3 -14 1
    3 -14 -1
    3 -14 -1
    3 -15 -1
    3 -15 1
    -3 -15 1
    3 -15 1
    -3 15 1
    -3 -15 -1
    -3 15 -1
    -3 -16 1
    3 -16 1
    3 -16 -1
    -3 -16 -1
    3 -16 1
    -3 16 1
    4 0 1
    4 0 -1
    -4 0 -1
    4 0 -1
    -4 0 1
    4 1 -1
    4 -1 -1
    -4 1 -1
    4 -1 1
    -4 -1 -1
    -4 -1 1
    -4 -1 -1
    4 -1 -1
    -4 -2 1
    4 2 -1
    4 -2 -1
    4 -2 -1
    4 -2 1
    -4 -2 -1
    -4 -2 -1
    -4 -2 -1
    -4 -2 -1
    -4 2 -1
    -4 -3 -1
    -4 -3 1
    -4 -3 -1
    4 -3 -1
    4 -3 -1
    4 -3 1
    4 3 -1
    4 4 -1
    -4 4 -1
    -4 -4 -1
    -4 -4 1
    -4 4 1
    -4 4 -1
    -4 5 1
    -4 5 -1
    -4 5 1
    -4 5 -1
    -4 -5 1
    4 5 -1
    -4 -5 -1
    -4 -5 -1
    4 -5 -1
    -4 6 -1
    -4 -6 1
    4 6 -1
    -4 6 1
    4 6 -1
    -4 6 -1
    -4 7 -1
    -4 -7 -1
    4 7 -1
    4 7 -1
    -4 -7 -1
    -4 7 1
    -4 -7 -1
    -4 -7 -1
    -4 7 -1
    4 -7 -1
    -4 7 -1
    4 -7 -1
    -4 -7 1
    4 7 -1
    -4 -8 -1
    -4 -8 -1
    4 -8 -1
    -4 -8 -1
    -4 -8 1
    -4 8 -1
    -4 -8 1
    -4 8 -1
    -4 8 1
    4 -8 1
    4 8 1
    4 8 -1
    4 8 -1
    -4 8 -1
    -4 -9 1
    4 -9 1
    -4 -9 1
    -4 -9 -1
    4 9 -1
    -4 9 1
    -4 -9 -1
    4 -9 1
    -4 9 -1
    -4 9 -1
    -4 -9 1
    -4 -9 -1
    -4 -9 -1
    4 -9 -1
    -4 -9 -1
    4 9 -1
    -4 9 -1
    -4 10 -1
    4 10 -1
    -4 -10 -1
    -4 -10 1
    -4 -10 1
    -4 -10 -1
    4 10 -1
    -4 -10 -1
    -4 -10 1
    4 -10 1
    4 -10 -1
    -4 -10 -1
    4 -10 1
    -4 -10 -1
    -4 -11 1
    -4 -11 -1
    4 11 -1
    4 -11 1
    4 -11 1
    -4 -11 -1
    -4 -11 -1
    4 -11 -1
    -4 -11 1
    -4 -12 -1
    -4 -12 1
    -4 12 1
    4 12 -1
    4 -12 1
    4 -12 -1
    -4 -12 1
    -4 -12 -1
    4 -12 1
    4 -13 -1
    -4 -13 -1
    -4 -13 -1
    4 13 -1
    -4 13 1
    -4 -13 1
    4 -13 1
    4 -13 1
    4 -14 -1
    -4 -14 -1
    4 14 -1
    -4 14 1
    4 -14 -1
    -4 -14 1
    4 -14 1
    -4 -14 -1
    4 -14 1
    4 -15 1
    4 -15 1
    -4 -15 -1
    4 -15 -1
    -4 -15 1
    -4 -15 -1
    -4 15 1
    5 0 -1
    -5 0 1
    5 0 -1
    -5 0 -1
    5 1 -1
    -5 -1 -1
    5 -1 -1
    5 -1 -1
    -5 1 -1
    -5 -1 -1
    5 -1 1
    -5 -1 1
    5 -2 -1
    5 2 -1
    -5 -2 1
    -5 -2 -1
    -5 -2 -1
    -5 2 -1
    -5 -2 -1
    5 -2 1
    5 -2 -1
    5 -3 -1
    -5 -3 -1
    -5 -3 -1
    -5 -3 -1
    5 3 -1
    5 -3 1
    -5 3 -1
    5 -3 -1
    -5 -3 1
    5 -4 -1
    -5 -4 1
    -5 -4 -1
    -5 4 1
    -5 -4 -1
    -5 4 -1
    5 4 -1
    5 -4 1
    -5 -5 -1
    5 -5 -1
    -5 5 1
    -5 -5 -1
    5 5 -1
    5 -5 1
    -5 -5 1
    -5 -5 -1
    -5 5 -1
    -5 5 1
    5 -5 -1
    5 6 -1
    -5 -6 -1
    5 6 1
    5 6 -1
    -5 6 1
    -5 -6 1
    5 -6 -1
    -5 -6 -1
    -5 6 -1
    -5 -6 -1
    -5 6 1
    -5 6 -1
    5 -6 -1
    -5 -7 -1
    -5 -7 -1
    -5 7 -1
    5 7 1
    5 7 -1
    -5 -7 -1
    -5 -7 1
    5 7 -1
    5 -7 -1
    -5 7 1
    -5 7 -1
    -5 -8 -1
    -5 -8 -1
    5 -8 -1
    -5 8 -1
    -5 8 -1
    -5 8 1
    5 8 1
    5 -8 1
    -5 -8 -1
    5 8 -1
    5 8 -1
    -5 -8 1
    -5 8 -1
    5 -9 -1
    -5 -9 -1
    -5 -9 1
    -5 9 -1
    -5 9 -1
    5 -9 1
    -5 -9 -1
    5 9 -1
    -5 -9 1
    5 -9 1
    -5 -9 -1
    -5 -9 -1
    -5 9 1
    -5 9 -1
    5 -10 1
    5 -10 1
    5 10 -1
    -5 -10 1
    5 10 1
    -5 -10 1
    -5 -10 -1
    -5 10 -1
    5 -10 -1
    -5 -10 -1
    -5 -11 -1
    5 -11 1
    -5 -11 1
    5 11 -1
    -5 -11 -1
    -5 -11 1
    5 -11 1
    5 -11 -1
    5 12 -1
    -5 -12 1
    5 -12 1
    5 -12 1
    5 -12 -1
    -5 -12 -1
    -5 -12 1
    -5 -12 -1
    5 13 -1
    5 -13 -1
    5 -13 1
    -5 -13 -1
    -5 -13 1
    5 -13 1
    5 -13 -1
    5 -14 -1
    -5 -14 -1
    5 14 -1
    5 -14 1
    -5 -14 1
    -5 -15 1
    5 -15 1
    -5 -15 -1
    6 0 -1
    -6 0 -1
    -6 0 -1
    -6 -1 -1
    6 -1 -1
    -6 1 -1
    -6 -1 -1
    -6 -1 1
    6 1 -1
    6 1 -1
    6 2 -1
    -6 -2 -1
    -6 -2 -1
    6 -2 -1
    6 -2 1
    6 -2 -1
    -6 -2 1
    -6 2 -1
    6 3 -1
    -6 -3 -1
    -6 -3 -1
    -6 -3 1
    6 -3 -1
    -6 -3 -1
    6 -3 1
    6 -3 -1
    -6 4 -1
    -6 4 -1
    6 4 1
    -6 4 1
    -6 4 -1
    -6 4 1
    -6 -4 -1
    -6 -4 -1
    -6 -4 -1
    -6 -4 1
    6 4 -1
    6 -4 1
    6 -4 -1
    -6 -5 -1
    -6 -5 -1
    -6 5 1
    6 5 1
    -6 5 -1
    6 5 -1
    -6 5 -1
    -6 -5 -1
    -6 5 1
    -6 -5 -1
    6 -5 1
    6 -5 -1
    -6 -5 1
    6 6 -1
    6 -6 -1
    -6 6 -1
    -6 6 1
    -6 6 1
    -6 -6 -1
    -6 -6 1
    6 6 1
    6 6 -1
    -6 -6 -1
    6 -6 1
    -6 6 -1
    -6 -6 -1
    6 7 1
    -6 -7 -1
    -6 7 1
    -6 -7 1
    6 -7 1
    -6 -7 -1
    6 7 -1
    -6 7 -1
    -6 7 -1
    -6 -7 -1
    6 7 -1
    6 -7 -1
    -6 7 1
    -6 8 -1
    -6 -8 -1
    6 8 -1
    6 8 1
    -6 -8 -1
    -6 -8 1
    6 -8 1
    -6 -8 -1
    6 -8 -1
    -6 8 -1
    -6 8 1
    6 8 -1
    6 -8 1
    6 -8 -1
    -6 9 -1
    6 9 -1
    6 9 1
    6 -9 -1
    6 -9 1
    -6 -9 -1
    -6 -9 -1
    6 -9 1
    -6 -10 -1
    6 10 -1
    -6 10 -1
    6 10 1
    -6 -10 -1
    6 -10 1
    -6 -10 1
    6 -10 1
    6 -11 1
    -6 -11 1
    -6 -11 -1
    6 11 -1
    -6 -11 1
    -6 -11 -1
    6 11 1
    -6 11 -1
    6 -11 -1
    6 12 1
    -6 -12 -1
    6 12 -1
    -6 -12 1
    6 -12 1
    -6 -12 -1
    -6 -12 1
    6 -12 -1
    6 13 -1
    -6 -13 1
    -6 -13 -1
    6 -13 -1
    6 -13 1
    6 -14 -1
    6 14 -1
    -6 -14 -1
    -6 -14 1
    -7 0 1
    -7 0 -1
    -7 0 -1
    -7 0 -1
    -7 0 -1
    7 0 -1
    7 0 -1
    -7 0 1
    -7 -1 -1
    7 -1 -1
    7 1 -1
    -7 1 -1
    -7 -1 -1
    -7 1 -1
    -7 -1 1
    -7 -1 -1
    -7 1 1
    -7 1 -1
    -7 -1 -1
    -7 -2 -1
    -7 -2 -1
    -7 2 -1
    -7 -2 -1
    -7 2 1
    -7 2 -1
    -7 -2 1
    7 -2 -1
    7 2 -1
    -7 -2 1
    -7 -2 -1
    -7 3 -1
    -7 3 1
    -7 3 -1
    7 -3 -1
    -7 -3 -1
    -7 -3 1
    -7 -3 -1
    7 -3 -1
    -7 -3 -1
    -7 -3 -1
    7 -3 -1
    -7 -3 1
    7 -3 1
    7 3 -1
    -7 4 1
    -7 4 -1
    7 4 1
    -7 -4 -1
    7 -4 1
    -7 -4 1
    -7 4 -1
    -7 -4 -1
    -7 4 -1
    -7 4 1
    7 -4 -1
    -7 -5 -1
    -7 5 -1
    -7 5 1
    -7 5 -1
    -7 -5 -1
    7 5 -1
    7 5 1
    -7 5 -1
    -7 -5 1
    -7 5 -1
    7 -5 1
    -7 5 1
    7 -5 -1
    7 6 1
    -7 -6 -1
    7 6 -1
    -7 6 -1
    -7 -6 -1
    7 6 -1
    -7 -6 -1
    -7 6 -1
    -7 6 1
    -7 6 -1
    7 -6 1
    -7 6 1
    7 -6 -1
    -7 -6 1
    -7 -7 -1
    7 7 1
    7 7 -1
    -7 7 1
    7 7 -1
    -7 7 -1
    -7 -7 -1
    7 -8 -1
    7 8 -1
    7 8 1
    -7 8 -1
    -7 -8 -1
    -7 8 1
    -7 -8 -1
    7 8 -1
    7 9 1
    7 9 -1
    -7 -9 -1
    -7 -9 -1
    -7 9 -1
    7 -9 -1
    7 10 -1
    -7 -10 1
    -7 10 -1
    7 -10 -1
    -7 -10 -1
    -7 -10 -1
    7 10 1
    -7 11 -1
    -7 -11 -1
    7 -11 -1
    -7 -11 1
    7 11 1
    7 11 -1
    -7 -11 -1
    7 -12 -1
    7 12 -1
    -7 -12 1
    7 12 1
    -7 -12 -1
    -7 -13 -1
    -7 13 1
    7 -13 1
    7 13 -1
    7 -13 -1
    -8 0 -1
    -8 0 -1
    -8 0 1
    -8 0 1
    8 0 -1
    -8 0 -1
    8 0 -1
    -8 -1 -1
    -8 1 -1
    -8 -1 -1
    -8 1 1
    -8 -1 1
    8 -1 -1
    8 1 -1
    -8 1 -1
    -8 1 -1
    8 1 -1
    8 -1 -1
    -8 -1 -1
    -8 -1 -1
    -8 -1 1
    -8 2 -1
    -8 -2 -1
    -8 -2 1
    8 2 -1
    -8 2 -1
    8 -2 -1
    -8 2 1
    -8 2 1
    -8 -2 -1
    8 2 1
    -8 -2 -1
    8 2 -1
    8 -2 -1
    -8 3 1
    8 3 1
    -8 3 1
    8 -3 -1
    8 3 1
    8 3 -1
    -8 3 -1
    -8 -3 -1
    -8 -3 -1
    -8 -3 -1
    -8 3 -1
    -8 -3 1
    -8 -4 -1
    -8 4 1
    -8 -4 -1
    -8 4 -1
    -8 4 1
    8 4 1
    -8 4 -1
    8 4 -1
    -8 4 -1
    -8 -4 1
    8 5 1
    -8 -5 -1
    -8 5 -1
    -8 -5 1
    -8 5 1
    8 5 -1
    -8 5 1
    -8 5 -1
    -8 5 -1
    8 6 1
    -8 -6 -1
    -8 -6 1
    -8 6 -1
    -8 6 1
    8 6 -1
    -8 6 1
    -8 6 -1
    -8 -7 -1
    -8 7 1
    -8 -7 1
    8 7 -1
    -8 7 -1
    -8 7 1
    8 7 -1
    8 7 1
    -8 7 -1
    -8 -8 -1
    -8 -8 1
    -8 8 -1
    -8 8 1
    8 8 -1
    8 8 -1
    -8 -8 -1
    -8 8 1
    8 9 1
    -8 9 1
    -8 9 -1
    -8 9 1
    8 9 -1
    -8 -9 -1
    8 10 -1
    -8 10 -1
    8 10 1
    -8 -10 1
    -8 10 1
    -8 -10 -1
    -8 11 1
    8 11 -1
    -8 11 -1
    8 11 1
    -8 -11 -1
    8 -11 -1
    -8 -11 1
    -8 12 -1
    8 -12 -1
    8 12 -1
    -8 -12 -1
    8 12 1
    -8 -12 1
    -8 12 1
    -9 0 1
    -9 0 1
    9 0 1
    9 0 -1
    -9 0 -1
    -9 -1 -1
    -9 -1 1
    -9 -1 1
    9 -1 1
    9 1 -1
    -9 1 1
    -9 1 -1
    -9 1 1
    -9 2 1
    -9 2 1
    -9 2 -1
    -9 -2 1
    -9 -2 -1
    -9 -2 -1
    9 3 -1
    -9 3 -1
    -9 -3 1
    9 3 1
    -9 3 1
    -9 3 1
    -9 -3 -1
    -9 -3 -1
    -9 3 -1
    -9 -4 -1
    9 4 1
    -9 4 -1
    -9 4 1
    -9 4 -1
    -9 4 -1
    -9 4 1
    9 4 -1
    -9 -4 -1
    -9 -4 1
    -9 5 -1
    -9 5 -1
    -9 -5 1
    9 5 1
    9 5 1
    -9 5 1
    -9 5 1
    9 5 -1
    -9 -5 -1
    -9 5 -1
    9 6 1
    -9 -6 -1
    -9 6 1
    -9 6 -1
    -9 6 -1
    -9 6 1
    9 6 1
    9 6 -1
    -9 -6 1
    -9 7 1
    -9 7 -1
    -9 -7 -1
    -9 7 -1
    9 7 -1
    -9 -7 1
    -9 7 1
    -9 -8 1
    -9 8 1
    -9 8 -1
    9 8 1
    -9 8 1
    -9 9 -1
    -9 9 1
    9 9 -1
    -9 9 1
    -9 -9 1
    9 9 1
    -9 -10 1
    -9 10 -1
    -9 10 1
    9 10 1
    9 10 -1
    -9 11 -1
    -9 11 1
    9 11 -1
    9 11 1
    -9 -11 1
    -10 0 1
    -10 0 -1
    -10 0 1
    -10 1 1
    -10 -1 1
    -10 -1 -1
    -10 1 -1
    10 1 1
    10 -1 -1
    -10 -1 1
    -10 2 1
    -10 -2 1
    10 -2 1
    10 2 1
    10 2 -1
    -10 2 1
    -10 -2 -1
    -10 2 -1
    -10 2 -1
    -10 -3 -1
    -10 -3 1
    -10 3 -1
    -10 3 1
    -10 3 -1
    -10 3 1
    10 -3 1
    10 3 -1
    -10 4 1
    -10 -4 1
    10 4 1
    10 4 -1
    -10 4 1
    -10 4 -1
    -10 -4 -1
    -10 4 -1
    10 5 -1
    -10 5 -1
    10 5 1
    -10 5 1
    -10 5 -1
    -10 5 1
    -10 5 -1
    -10 -5 1
    -10 -5 -1
    10 5 1
    -10 6 1
    -10 6 -1
    -10 6 1
    -10 -6 -1
    10 6 1
    10 6 -1
    -10 -6 1
    -10 6 -1
    -10 7 -1
    -10 -7 1
    -10 7 -1
    10 7 1
    -10 -7 -1
    -10 7 1
    -10 7 1
    -10 -8 1
    -10 8 -1
    -10 8 1
    10 8 1
    -10 9 -1
    -10 9 1
    -10 9 1
    10 9 1
    -10 -9 1
    11 0 -1
    11 0 -1
    11 0 1
    -11 0 -1
    -11 0 -1
    -11 0 1
    -11 0 -1
    -11 -1 -1
    11 1 -1
    11 -1 -1
    -11 1 1
    11 -1 1
    11 1 -1
    -11 1 -1
    -11 1 -1
    -11 1 -1
    -11 -1 -1
    -11 2 -1
    -11 2 1
    -11 2 -1
    -11 -2 -1
    11 2 -1
    11 2 -1
    -11 2 -1
    11 -2 -1
    -11 -2 -1
    -11 -3 -1
    11 -3 -1
    11 3 -1
    -11 3 1
    -11 3 -1
    -11 3 1
    11 3 1
    11 3 -1
    -11 -3 -1
    -11 3 -1
    -11 4 1
    -11 4 -1
    -11 4 1
    -11 -4 1
    11 4 1
    11 4 -1
    -11 4 -1
    -11 -4 -1
    11 5 -1
    -11 5 1
    11 5 1
    -11 5 1
    -11 -5 -1
    -11 -5 1
    -11 5 -1
    -11 6 1
    -11 6 1
    -11 6 -1
    -11 -6 -1
    -11 -6 1
    -11 7 1
    -11 7 1
    -11 -7 1
    -11 7 -1
    12 0 -1
    12 0 1
    -12 0 -1
    -12 0 -1
    -12 0 -1
    -12 1 -1
    -12 1 -1
    12 -1 -1
    12 1 -1
    -12 1 -1
    -12 -1 -1
    12 1 1
    -12 -1 -1
    -12 -1 -1
    -12 2 -1
    -12 -2 -1
    -12 -2 -1
    12 2 1
    12 2 -1
    12 2 -1
    -12 2 -1
    -12 2 1
    -12 2 -1
    -12 -2 -1
    12 -2 -1
    -12 3 -1
    -12 3 -1
    -12 -3 -1
    -12 -3 -1
    -12 3 1
    12 3 1
    12 3 -1
    -12 -4 -1
    0 0 -2
    0 0 -2
    0 0 -2
    0 0 -2
    0 0 -2
    0 0 -2
    0 0 -2
    0 1 -2
    0 -1 -2
    0 -1 -2
    0 1 -2
    0 1 -2
    0 -1 -2
    0 -1 -2
    0 1 -2
    0 -1 -2
    0 -1 -2
    0 1 -2
    0 -1 -2
    0 -1 -2
    0 -1 -2
    0 -2 -2
    0 2 -2
    0 2 -2
    0 -2 -2
    0 -2 -2
    0 2 -2
    0 -2 -2
    0 -2 -2
    0 2 -2
    0 -2 -2
    0 -2 -2
    0 2 -2
    0 -2 -2
    0 3 -2
    0 -3 -2
    0 -3 -2
    0 -3 -2
    0 3 -2
    0 3 2
    0 3 -2
    0 3 -2
    0 -3 -2
    0 -3 -2
    0 3 -2
    0 -3 -2
    0 -3 -2
    0 3 -2
    0 4 2
    0 4 -2
    0 4 -2
    0 -4 -2
    0 -4 -2
    0 -4 -2
    0 4 -2
    0 5 -2
    0 -5 -2
    0 5 -2
    0 -5 -2
    0 -5 -2
    0 5 -2
    0 -6 -2
    0 6 -2
    0 6 -2
    0 -6 -2
    0 6 -2
    0 7 2
    0 7 -2
    0 -7 -2
    0 7 -2
    0 7 -2
    0 -8 -2
    0 8 2
    0 8 -2
    0 8 -2
    0 8 -2
    0 8 -2
    0 -8 -2
    0 -8 -2
    0 8 -2
    0 9 -2
    0 9 2
    0 -9 -2
    0 9 -2
    0 -9 -2
    0 9 -2
    0 9 -2
    0 10 -2
    0 10 -2
    0 -10 2
    0 -10 -2
    0 10 -2
    0 10 2
    0 10 -2
    0 11 -2
    0 -11 -2
    0 11 -2
    0 11 -2
    0 -11 -2
    0 -12 -2
    0 12 -2
    0 13 2
    0 -13 -2
    0 -13 -2
    0 13 -2
    0 14 2
    0 -14 2
    0 -14 -2
    0 -14 -2
    0 14 -2
    0 15 2
    0 -15 -2
    0 -15 2
    0 -15 -2
    0 15 -2
    0 -16 -2
    0 -16 2
    0 -16 -2
    0 16 -2
    1 0 -2
    -1 0 -2
    -1 0 -2
    -1 0 -2
    1 0 -2
    1 0 -2
    1 0 -2
    -1 0 -2
    1 1 -2
    1 1 -2
    -1 -1 -2
    -1 -1 -2
    1 -1 -2
    1 1 -2
    -1 1 -2
    -1 1 -2
    -1 -1 -2
    1 -1 -2
    1 -1 -2
    -1 1 -2
    -1 -1 -2
    -1 1 -2
    1 -1 -2
    -1 2 -2
    -1 2 -2
    1 -2 -2
    -1 -2 -2
    -1 -2 -2
    1 -2 -2
    1 -2 -2
    -1 -2 -2
    1 2 -2
    1 -2 -2
    -1 2 -2
    -1 -2 -2
    1 2 -2
    -1 -2 -2
    1 -2 -2
    -1 2 -2
    1 2 -2
    -1 3 -2
    1 3 -2
    -1 -3 -2
    -1 3 -2
    1 -3 -2
    -1 3 2
    -1 3 -2
    1 -3 -2
    -1 3 -2
    -1 3 -2
    1 3 -2
    -1 -3 -2
    1 3 -2
    -1 -3 -2
    1 -3 -2
    1 -3 -2
    -1 -3 -2
    1 4 -2
    -1 4 -2
    -1 -4 -2
    1 4 -2
    -1 4 2
    -1 4 -2
    1 -4 -2
    -1 -4 -2
    1 4 -2
    -1 -4 -2
    1 -4 -2
    1 -4 -2
    -1 4 -2
    -1 -5 -2
    1 5 -2
    -1 5 -2
    1 5 -2
    1 5 -2
    -1 5 -2
    -1 5 -2
    1 -5 -2
    -1 -5 -2
    -1 5 2
    1 -5 -2
    -1 -5 -2
    1 -5 -2
    -1 -6 -2
    1 6 2
    1 6 -2
    -1 6 2
    -1 6 -2
    1 -6 -2
    1 -6 -2
    -1 -6 -2
    -1 -6 -2
    1 -6 -2
    1 6 -2
    -1 6 -2
    1 -7 -2
    1 7 2
    -1 -7 -2
    -1 -7 -2
    -1 7 -2
    -1 7 -2
    1 7 -2
    1 -7 -2
    -1 -7 2
    -1 -7 -2
    1 -7 -2
    1 7 -2
    1 8 2
    -1 8 -2
    1 8 -2
    -1 8 -2
    1 -8 -2
    1 8 -2
    1 8 -2
    1 -8 2
    -1 -8 2
    1 8 -2
    -1 8 -2
    1 -8 -2
    -1 -8 -2
    -1 -8 -2
    1 8 -2
    1 -8 -2
    1 -8 -2
    -1 8 -2
    -1 9 -2
    1 9 -2
    -1 9 2
    1 9 -2
    1 9 -2
    -1 9 -2
    -1 9 -2
    1 -9 -2
    -1 -9 -2
    1 9 2
    1 -9 2
    -1 -9 2
    -1 -9 -2
    1 9 -2
    -1 9 -2
    -1 10 -2
    -1 10 2
    1 10 -2
    1 10 2
    -1 -10 -2
    1 10 -2
    -1 10 -2
    1 -10 2
    -1 -10 2
    1 10 -2
    -1 -10 -2
    1 10 -2
    1 -10 -2
    -1 10 -2
    1 11 -2
    -1 11 -2
    1 11 -2
    -1 -11 -2
    1 -11 -2
    1 -11 2
    1 -12 -2
    1 12 -2
    1 -12 -2
    -1 -12 -2
    1 -12 2
    1 12 -2
    -1 12 -2
    1 13 -2
    -1 -13 -2
    1 -13 -2
    1 13 -2
    1 -13 -2
    -1 -13 -2
    -1 13 -2
    1 -13 2
    1 -14 -2
    -1 -14 -2
    -1 14 2
    -1 -14 -2
    1 14 -2
    -1 -14 2
    -1 14 -2
    1 -14 -2
    1 -14 2
    -1 15 2
    -1 15 -2
    1 15 -2
    -1 -15 -2
    -1 -15 2
    1 -15 2
    -1 -15 -2
    1 -15 -2
    1 -15 2
    1 -15 -2
    -1 16 2
    -1 -16 -2
    1 -16 -2
    -1 -16 -2
    -1 -16 2
    -1 16 -2
    2 0 -2
    -2 0 -2
    -2 0 -2
    2 0 -2
    2 0 -2
    2 1 -2
    -2 1 -2
    -2 -1 -2
    2 -1 -2
    2 1 -2
    2 1 -2
    -2 1 -2
    -2 2 -2
    -2 2 -2
    -2 2 -2
    -2 -2 2
    -2 2 -2
    2 2 -2
    -2 -2 -2
    -2 -2 -2
    2 -2 -2
    -2 3 -2
    -2 -3 -2
    -2 3 -2
    -2 -3 2
    2 3 -2
    2 -3 -2
    -2 -3 -2
    2 -3 -2
    -2 3 -2
    -2 4 -2
    -2 -4 2
    -2 4 -2
    -2 -4 -2
    2 -4 -2
    -2 4 -2
    -2 -4 -2
    2 -4 -2
    2 4 -2
    2 -4 -2
    -2 4 2
    -2 5 -2
    -2 -5 -2
    -2 5 2
    -2 -5 2
    2 -5 -2
    -2 -5 -2
    -2 5 -2
    -2 -5 -2
    2 5 -2
    2 -5 -2
    2 -5 -2
    -2 6 -2
    -2 6 -2
    -2 -6 -2
    2 6 -2
    -2 6 2
    2 -6 -2
    -2 -6 -2
    2 6 -2
    -2 -6 -2
    2 -6 -2
    2 -6 -2
    -2 -6 2
    -2 7 -2
    -2 7 -2
    -2 -7 2
    2 -7 -2
    -2 -7 -2
    2 -7 -2
    2 7 -2
    -2 -7 -2
    -2 7 2
    2 -7 -2
    -2 -7 -2
    2 7 -2
    2 8 -2
    -2 8 -2
    2 -8 -2
    2 8 -2
    2 -8 -2
    -2 8 -2
    2 8 -2
    -2 8 2
    -2 -8 -2
    2 -8 -2
    -2 -8 2
    2 -8 -2
    -2 -8 -2
    -2 -8 -2
    -2 -8 -2
    2 8 -2
    -2 8 -2
    2 9 -2
    -2 9 -2
    2 9 -2
    -2 9 -2
    -2 -9 2
    -2 -9 -2
    2 -9 2
    -2 9 -2
    2 9 -2
    2 9 -2
    -2 -9 -2
    2 -9 -2
    2 10 -2
    2 10 -2
    -2 10 2
    -2 10 -2
    2 10 -2
    -2 -10 -2
    -2 -10 2
    2 -10 2
    -2 -10 -2
    2 10 -2
    2 -10 -2
    -2 10 -2
    2 -11 -2
    2 11 -2
    2 11 -2
    -2 -11 -2
    2 -11 2
    -2 11 -2
    2 -12 -2
    2 12 -2
    -2 12 -2
    -2 -12 -2
    2 12 -2
    2 -12 2
    2 -13 -2
    2 13 -2
    -2 -13 -2
    2 13 -2
    -2 -13 2
    -2 -13 -2
    2 -13 2
    -2 13 -2
    2 14 -2
    -2 -14 2
    -2 -14 -2
    -2 14 2
    -2 -14 -2
    2 -14 2
    2 -14 -2
    -2 14 -2
    -2 -15 -2
    -2 15 2
    -2 -15 -2
    2 -15 -2
    -2 -15 2
    2 -15 2
    -2 15 -2
    -2 16 2
    -2 -16 -2
    3 0 -2
    3 0 -2
    -3 0 -2
    -3 0 -2
    3 0 -2
    3 1 -2
    -3 1 -2
    -3 -1 -2
    3 1 -2
    -3 -1 -2
    3 1 -2
    3 1 -2
    3 -1 -2
    -3 1 -2
    3 -1 -2
    -3 -2 -2
    -3 -2 2
    -3 2 -2
    -3 -2 -2
    3 2 -2
    3 -2 -2
    -3 2 -2
    3 2 -2
    -3 3 -2
    3 3 -2
    -3 3 -2
    -3 -3 -2
    3 3 -2
    3 -3 -2
    -3 -3 -2
    3 -3 -2
    3 4 -2
    -3 4 -2
    -3 4 -2
    -3 -4 -2
    -3 -4 2
    -3 -4 -2
    -3 4 -2
    3 -4 -2
    -3 5 -2
    -3 -5 2
    3 5 -2
    -3 5 2
    3 -5 -2
    -3 5 -2
    -3 -5 -2
    -3 -5 -2
    3 5 -2
    3 -5 -2
    3 6 -2
    -3 -6 -2
    -3 -6 -2
    -3 6 -2
    -3 -6 2
    -3 6 -2
    3 -6 -2
    3 6 -2
    -3 6 2
    -3 -6 -2
    3 -6 -2
    3 -6 -2
    -3 7 -2
    3 7 -2
    -3 -7 -2
    -3 -7 2
    -3 7 -2
    -3 -7 -2
    -3 -7 -2
    -3 7 -2
    -3 7 2
    3 7 -2
    3 -7 -2
    -3 7 -2
    -3 -7 -2
    3 7 -2
    -3 -7 -2
    3 -7 -2
    3 -7 -2
    -3 -8 -2
    -3 8 -2
    3 -8 -2
    -3 8 -2
    3 8 -2
    -3 -8 -2
    -3 -8 -2
    -3 8 2
    -3 -8 2
    3 -8 -2
    -3 -8 -2
    -3 -8 -2
    3 8 -2
    3 8 -2
    3 -8 -2
    -3 8 -2
    -3 -9 -2
    3 9 -2
    -3 9 -2
    3 9 -2
    -3 -9 -2
    -3 -9 2
    -3 9 -2
    -3 -9 -2
    3 -9 -2
    3 9 -2
    -3 -9 -2
    3 -9 -2
    -3 -10 -2
    -3 -10 -2
    3 10 -2
    -3 -10 -2
    3 10 -2
    -3 10 -2
    3 -10 2
    3 10 -2
    -3 -10 -2
    3 -10 -2
    -3 10 -2
    3 11 -2
    -3 -11 2
    -3 -11 -2
    3 -11 2
    -3 11 -2
    -3 -12 -2
    -3 12 -2
    3 12 -2
    -3 -12 2
    3 -12 -2
    3 -12 2
    -3 13 -2
    -3 13 2
    3 13 -2
    -3 -13 2
    3 -13 -2
    -3 -13 -2
    3 -13 2
    -3 14 2
    -3 -14 2
    3 14 -2
    -3 14 -2
    3 -14 2
    -3 15 -2
    -3 -15 -2
    -3 -15 2
    -3 -15 -2
    3 -15 2
    -3 15 2
    4 0 -2
    -4 0 -2
    4 0 -2
    -4 0 -2
    4 0 -2
    -4 1 -2
    -4 1 -2
    4 1 -2
    -4 -1 -2
    4 -1 -2
    4 1 -2
    4 1 -2
    -4 -1 -2
    4 -1 -2
    -4 -2 -2
    4 -2 -2
    4 2 -2
    -4 -2 2
    -4 2 -2
    -4 -2 -2
    4 2 -2
    4 2 -2
    4 2 -2
    -4 -2 -2
    4 3 -2
    -4 -3 -2
    -4 3 -2
    -4 -3 -2
    -4 -3 2
    4 3 -2
    4 -3 -2
    4 -3 -2
    -4 -4 2
    4 4 -2
    -4 -4 -2
    -4 4 -2
    -4 -4 -2
    4 -4 -2
    -4 4 -2
    -4 5 -2
    4 -5 -2
    -4 5 2
    -4 -5 2
    -4 -5 -2
    4 5 -2
    -4 5 -2
    -4 6 -2
    -4 6 -2
    -4 6 2
    -4 -6 -2
    -4 -6 -2
    -4 -6 -2
    4 6 -2
    -4 -6 -2
    -4 6 -2
    4 -6 -2
    4 6 -2
    -4 -6 -2
    4 6 -2
    -4 6 -2
    -4 -7 -2
    -4 7 -2
    -4 7 2
    -4 -7 -2
    4 7 -2
    4 -7 -2
    4 7 -2
    -4 -7 -2
    -4 7 -2
    -4 7 -2
    -4 -7 -2
    4 -7 -2
    -4 -7 -2
    4 7 -2
    -4 -7 -2
    -4 7 -2
    -4 8 -2
    -4 -8 -2
    -4 8 -2
    4 8 -2
    4 8 -2
    -4 -8 -2
    -4 -8 2
    -4 -8 -2
    4 -8 -2
    -4 -8 -2
    -4 8 2
    -4 -8 -2
    -4 8 -2
    -4 9 -2
    4 9 -2
    -4 -9 -2
    -4 -9 2
    -4 9 -2
    4 9 -2
    -4 9 2
    -4 -9 -2
    -4 9 -2
    -4 -9 -2
    4 -9 -2
    -4 -9 -2
    -4 10 -2
    4 10 -2
    4 -10 -2
    -4 -10 -2
    -4 -10 2
    -4 -10 2
    -4 -10 -2
    4 -10 2
    4 -10 -2
    -4 -11 -2
    -4 -11 -2
    4 11 -2
    -4 -11 2
    4 -11 -2
    4 -11 -2
    -4 -11 2
    -4 11 -2
    4 -11 2
    4 -12 -2
    4 -12 -2
    -4 -12 -2
    -4 -12 2
    4 12 -2
    -4 -12 -2
    4 -12 2
    -4 -13 -2
    -4 -13 2
    -4 -13 -2
    4 13 -2
    4 -13 2
    -4 13 2
    4 -13 -2
    4 -13 -2
    4 14 -2
    -4 -14 2
    -4 14 2
    4 -14 2
    -4 15 2
    -4 -15 2
    -4 -15 -2
    4 -15 2
    5 0 -2
    5 0 -2
    -5 0 -2
    5 0 -2
    -5 0 -2
    5 -1 -2
    5 1 -2
    -5 1 -2
    -5 -1 -2
    5 1 -2
    5 -1 -2
    -5 1 -2
    -5 -1 -2
    5 1 -2
    5 2 -2
    -5 2 -2
    -5 -2 -2
    5 -2 -2
    5 2 -2
    5 -2 -2
    -5 2 -2
    -5 -2 -2
    5 2 -2
    -5 3 -2
    -5 -3 -2
    -5 -3 2
    5 3 -2
    5 -3 -2
    5 3 -2
    5 -4 -2
    -5 -4 -2
    5 4 -2
    -5 4 -2
    -5 -4 2
    -5 -4 -2
    -5 -4 -2
    -5 -4 -2
    -5 4 -2
    5 5 -2
    5 -5 -2
    -5 -5 -2
    -5 5 -2
    5 5 -2
    -5 5 -2
    -5 5 2
    5 5 -2
    -5 -5 2
    -5 -5 -2
    5 -5 -2
    -5 -5 -2
    -5 -5 -2
    -5 5 -2
    -5 -5 -2
    5 5 -2
    5 -5 -2
    -5 6 2
    -5 -6 -2
    5 -6 -2
    -5 6 -2
    -5 -6 -2
    -5 6 -2
    5 6 2
    -5 -6 -2
    5 6 -2
    -5 -6 2
    5 -6 -2
    5 -6 -2
    5 6 -2
    -5 -6 -2
    -5 -6 -2
    -5 6 -2
    5 6 -2
    5 7 -2
    -5 7 2
    5 7 2
    -5 -7 -2
    -5 -7 2
    5 -7 -2
    -5 -7 -2
    -5 7 -2
    5 7 -2
    5 7 -2
    5 -7 -2
    -5 -7 -2
    -5 7 -2
    -5 7 -2
    -5 -7 -2
    5 -7 -2
    -5 -7 -2
    5 -7 -2
    -5 8 2
    -5 -8 -2
    5 -8 -2
    -5 8 -2
    -5 8 -2
    5 8 -2
    -5 -8 -2
    5 8 -2
    5 -8 -2
    -5 -8 2
    5 -8 -2
    -5 -8 -2
    5 -8 -2
    -5 -8 -2
    5 -9 -2
    -5 9 -2
    5 9 -2
    -5 -9 2
    -5 -9 -2
    5 -9 -2
    -5 -9 -2
    -5 10 -2
    -5 -10 -2
    5 -10 -2
    -5 -10 2
    5 -10 -2
    -5 -10 -2
    5 -10 2
    5 10 -2
    5 -11 -2
    -5 11 -2
    5 11 -2
    -5 -11 2
    -5 -11 -2
    -5 -11 -2
    5 -11 2
    5 -11 -2
    5 12 -2
    5 -12 -2
    -5 12 -2
    -5 -12 2
    -5 -12 -2
    -5 -12 2
    5 -12 2
    5 -13 -2
    5 13 -2
    -5 -13 -2
    -5 -13 2
    5 -13 2
    -5 -14 -2
    5 14 -2
    -5 -14 -2
    -5 -14 2
    5 -14 2
    5 -14 -2
    6 0 -2
    -6 0 -2
    6 0 -2
    6 0 -2
    6 0 -2
    -6 0 -2
    6 1 -2
    6 -1 -2
    -6 -1 -2
    6 1 -2
    6 -1 -2
    -6 1 -2
    -6 -1 -2
    6 1 -2
    6 1 -2
    6 1 -2
    -6 1 -2
    -6 -1 -2
    6 -1 -2
    6 -2 -2
    6 -2 -2
    6 2 -2
    -6 -2 -2
    -6 2 -2
    6 2 -2
    6 -2 -2
    -6 -2 -2
    -6 -2 -2
    6 2 -2
    6 2 -2
    6 2 -2
    -6 2 -2
    -6 -2 -2
    6 -3 -2
    -6 3 -2
    -6 -3 -2
    -6 -3 -2
    6 3 -2
    -6 -3 -2
    6 3 -2
    6 3 -2
    6 3 -2
    6 -3 -2
    -6 3 -2
    -6 -4 -2
    6 4 -2
    -6 4 -2
    -6 -4 -2
    -6 4 -2
    -6 -4 2
    -6 -4 -2
    6 4 -2
    -6 -4 -2
    -6 4 -2
    6 -4 -2
    6 4 -2
    6 4 -2
    6 -4 -2
    -6 -5 -2
    6 -5 -2
    6 -5 -2
    -6 5 -2
    6 -5 -2
    -6 -5 2
    -6 -5 -2
    -6 5 -2
    -6 5 -2
    -6 -5 -2
    6 5 -2
    -6 -5 -2
    6 5 2
    6 5 -2
    6 5 -2
    -6 5 2
    -6 6 2
    6 6 2
    6 -6 -2
    -6 -6 -2
    -6 -6 -2
    -6 6 -2
    -6 6 -2
    -6 -6 2
    6 6 -2
    6 -6 -2
    6 6 -2
    -6 -6 -2
    6 6 -2
    -6 6 -2
    -6 -6 -2
    -6 -6 -2
    -6 -7 -2
    6 7 -2
    6 7 -2
    -6 -7 -2
    -6 7 -2
    -6 7 -2
    -6 7 2
    6 7 -2
    -6 -7 2
    6 7 2
    -6 7 -2
    -6 -7 -2
    6 -7 -2
    6 -7 -2
    -6 -7 -2
    6 -8 -2
    -6 8 -2
    6 8 2
    6 8 -2
    -6 -8 -2
    6 -9 -2
    -6 9 -2
    6 9 -2
    -6 -9 2
    -6 -9 -2
    -6 10 -2
    6 -10 -2
    6 10 -2
    -6 -10 2
    -6 -10 -2
    6 -10 2
    -6 11 -2
    6 11 -2
    -6 -11 2
    6 -11 -2
    6 -11 2
    -6 -11 -2
    -6 12 -2
    6 12 -2
    -6 -12 2
    -6 -12 -2
    6 -12 2
    6 -12 -2
    6 -13 -2
    6 13 -2
    -6 -13 -2
    6 -13 2
    -6 -13 -2
    6 14 -2
    6 -14 2
    -7 0 -2
    7 0 -2
    7 0 -2
    -7 0 -2
    -7 -1 -2
    7 -1 -2
    7 1 -2
    -7 1 -2
    -7 -1 -2
    7 1 -2
    7 1 -2
    7 1 -2
    7 -1 -2
    -7 1 -2
    -7 -1 -2
    7 2 -2
    -7 -2 -2
    7 2 -2
    7 2 -2
    -7 -2 -2
    -7 2 -2
    7 2 -2
    7 -2 -2
    -7 2 -2
    -7 -2 -2
    7 -3 -2
    -7 3 -2
    -7 -3 -2
    -7 -3 -2
    -7 -3 -2
    -7 3 -2
    7 3 -2
    7 3 -2
    -7 3 -2
    7 -4 -2
    7 4 -2
    -7 -4 -2
    -7 4 -2
    -7 -4 -2
    7 4 -2
    -7 -4 -2
    7 4 -2
    -7 4 -2
    -7 -4 -2
    -7 4 -2
    7 5 -2
    -7 5 -2
    7 5 2
    -7 -5 -2
    -7 5 -2
    -7 -5 2
    -7 5 -2
    -7 5 2
    7 5 -2
    -7 -5 -2
    -7 5 2
    7 -5 -2
    -7 -5 -2
    7 5 -2
    -7 -5 -2
    7 6 2
    -7 -6 -2
    -7 6 -2
    -7 6 2
    7 6 -2
    -7 6 -2
    7 -7 -2
    -7 7 -2
    -7 7 -2
    -7 -7 -2
    -7 7 2
    7 7 -2
    -7 -7 -2
    7 7 2
    7 -8 -2
    -7 8 -2
    7 8 2
    -7 -8 -2
    -7 9 -2
    -7 -9 2
    -7 -9 -2
    7 9 -2
    7 -9 -2
    -7 10 -2
    7 10 2
    7 10 -2
    -7 -10 2
    -7 -10 -2
    7 -10 2
    7 -10 -2
    7 -11 -2
    -7 11 -2
    7 11 -2
    -7 -11 2
    -7 -11 -2
    7 -11 2
    -7 12 -2
    7 -12 -2
    7 12 -2
    -7 -12 -2
    -7 -12 2
    7 -12 2
    -7 13 2
    -7 -13 -2
    7 -13 2
    7 13 -2
    7 -13 -2
    -8 0 -2
    8 0 -2
    -8 0 -2
    8 0 -2
    -8 0 -2
    -8 -1 -2
    8 -1 -2
    8 1 -2
    -8 1 -2
    -8 -1 -2
    8 1 -2
    8 -1 -2
    -8 1 -2
    -8 -1 -2
    -8 -2 2
    -8 -2 -2
    -8 -2 -2
    -8 2 -2
    8 2 -2
    8 -2 -2
    -8 2 -2
    -8 2 -2
    -8 -3 -2
    -8 3 -2
    -8 -3 -2
    -8 -3 2
    -8 3 -2
    8 3 -2
    8 3 -2
    8 -3 -2
    8 4 2
    -8 4 -2
    -8 -4 2
    -8 -4 -2
    8 4 -2
    -8 -4 -2
    -8 4 2
    -8 5 2
    -8 5 -2
    -8 -5 2
    8 5 2
    -8 5 -2
    8 5 -2
    -8 -5 -2
    -8 5 2
    -8 -5 -2
    -8 6 -2
    -8 -6 2
    8 6 2
    -8 6 -2
    -8 6 2
    -8 -6 -2
    -8 6 2
    8 6 -2
    -8 -6 -2
    -8 7 -2
    -8 7 -2
    -8 7 2
    8 7 2
    -8 -7 -2
    -8 -7 -2
    8 7 -2
    -8 7 2
    -8 -7 2
    -8 -8 2
    -8 8 2
    -8 8 2
    -8 -8 -2
    -8 8 -2
    8 8 2
    8 -9 -2
    -8 9 2
    -8 9 -2
    8 9 2
    -8 -9 2
    -8 -9 -2
    -8 -9 2
    8 -10 -2
    -8 -10 2
    -8 10 2
    -8 10 -2
    8 10 2
    8 10 -2
    -8 -10 2
    -8 -10 -2
    -8 11 2
    -8 11 -2
    8 11 2
    8 11 -2
    -8 -11 2
    -8 -11 -2
    8 -11 -2
    -8 12 2
    -8 12 -2
    8 12 -2
    -8 -12 -2
    -9 0 -2
    9 0 -2
    -9 0 -2
    9 0 2
    -9 -1 -2
    9 1 -2
    9 -1 -2
    -9 1 -2
    -9 1 -2
    -9 -1 -2
    -9 1 -2
    9 2 2
    -9 2 -2
    -9 -2 -2
    -9 2 2
    9 -2 -2
    9 2 -2
    -9 -2 2
    -9 -2 -2
    -9 2 -2
    9 -3 -2
    -9 -3 -2
    -9 3 -2
    -9 -3 -2
    9 3 -2
    -9 3 2
    9 3 2
    9 3 -2
    -9 3 -2
    -9 -3 2
    -9 4 -2
    -9 -4 2
    -9 -4 -2
    -9 4 2
    9 4 -2
    9 4 2
    -9 5 -2
    -9 -5 2
    -9 5 2
    -9 -5 -2
    9 5 2
    -9 5 2
    9 5 -2
    -9 -6 2
    -9 6 -2
    -9 6 2
    -9 6 -2
    9 6 2
    -9 6 2
    9 6 -2
    -9 -6 -2
    -9 -7 2
    -9 7 2
    -9 -7 -2
    -9 7 -2
    9 7 2
    -9 7 2
    -9 -7 -2
    -9 7 -2
    -9 -8 2
    9 8 2
    -9 8 2
    -9 8 -2
    -9 8 2
    -9 -8 -2
    -9 -9 2
    -9 9 2
    -9 9 -2
    9 9 2
    -9 -9 2
    -9 -9 -2
    -9 10 2
    9 10 2
    -9 -10 2
    -9 10 -2
    -10 0 -2
    -10 0 2
    -10 0 -2
    -10 0 -2
    10 0 -2
    -10 1 -2
    -10 -1 -2
    -10 1 -2
    -10 -1 -2
    -10 1 2
    10 1 2
    10 -1 -2
    10 1 -2
    -10 1 -2
    -10 -1 -2
    -10 -2 -2
    10 2 2
    -10 2 2
    10 -2 2
    10 2 -2
    -10 -2 2
    -10 2 -2
    10 -2 -2
    -10 2 -2
    -10 -2 -2
    -10 -3 2
    -10 3 -2
    -10 3 -2
    10 3 -2
    -10 -3 -2
    10 3 2
    -10 3 2
    10 -3 2
    -10 -3 -2
    10 -3 -2
    -10 -4 -2
    10 4 2
    -10 4 2
    -10 -4 2
    -10 4 -2
    -10 5 -2
    10 5 2
    -10 5 2
    10 5 -2
    -10 -5 2
    -10 -5 -2
    -10 6 2
    -10 -6 -2
    10 6 2
    -10 6 2
    -10 6 -2
    -10 -6 2
    -10 7 2
    -10 7 -2
    -10 7 2
    10 7 2
    -10 -7 2
    -10 8 2
    -10 8 -2
    -10 8 2
    10 8 2
    -10 -8 2
    -10 -8 2
    10 9 2
    -11 0 -2
    -11 0 -2
    11 0 2
    11 0 -2
    -11 0 -2
    -11 1 -2
    11 1 -2
    -11 1 -2
    -11 -1 -2
    -11 1 2
    -11 -1 -2
    11 -1 2
    11 -1 -2
    -11 1 -2
    -11 -1 -2
    -11 2 -2
    -11 2 -2
    11 -2 -2
    -11 -2 -2
    -11 -2 -2
    -11 2 2
    11 2 2
    11 2 -2
    -11 -2 -2
    -11 -3 -2
    11 -3 -2
    -11 3 -2
    -11 -3 2
    -11 3 2
    11 3 -2
    -11 3 -2
    -11 -3 -2
    -11 -3 -2
    -11 4 -2
    11 4 2
    -11 4 2
    -11 -4 2
    -11 -4 -2
    -11 -5 -2
    -11 5 2
    -11 5 -2
    -11 -5 2
    -11 -6 2
    -11 6 2
    11 6 2
    -12 0 -2
    -12 0 -2
    12 0 -2
    -12 0 -2
    -12 1 -2
    12 -1 -2
    -12 1 -2
    -12 -1 -2
    12 1 -2
    -12 -1 -2
    0 0 -3
    0 0 -3
    0 0 -3
    0 0 -3
    0 -1 -3
    0 -1 -3
    0 1 -3
    0 1 -3
    0 -1 -3
    0 -1 -3
    0 1 -3
    0 1 -3
    0 -1 -3
    0 2 -3
    0 -2 -3
    0 -2 -3
    0 2 -3
    0 -2 -3
    0 -2 -3
    0 3 -3
    0 -3 -3
    0 3 -3
    0 -3 -3
    0 -3 -3
    0 4 -3
    0 -4 -3
    0 -4 -3
    0 5 -3
    0 -5 -3
    0 6 -3
    0 -6 -3
    0 7 -3
    0 7 -3
    0 -7 -3
    0 -7 -3
    0 -7 -3
    0 7 -3
    0 7 -3
    0 -7 -3
    0 -7 -3
    0 8 -3
    0 -8 -3
    0 8 -3
    0 -8 -3
    0 8 -3
    0 8 -3
    0 8 -3
    0 -8 -3
    0 -8 -3
    0 -9 -3
    0 9 -3
    0 -9 -3
    0 9 -3
    0 -9 3
    0 9 -3
    0 -9 -3
    0 10 -3
    0 -10 -3
    0 10 -3
    0 -10 -3
    0 -11 -3
    0 11 -3
    0 11 -3
    0 -12 -3
    0 12 -3
    0 -13 -3
    0 13 -3
    0 14 -3
    0 -14 -3
    0 14 3
    0 14 -3
    0 -15 -3
    0 -15 3
    0 -15 -3
    0 15 -3
    1 0 -3
    -1 0 -3
    1 0 -3
    -1 0 -3
    -1 0 -3
    -1 0 -3
    1 1 -3
    -1 1 -3
    -1 -1 -3
    1 -1 -3
    1 -1 -3
    1 1 -3
    -1 -1 -3
    -1 -1 -3
    -1 1 -3
    -1 1 -3
    -1 -1 -3
    1 -1 -3
    -1 1 -3
    1 -2 -3
    1 2 -3
    1 -2 -3
    1 2 -3
    -1 -2 -3
    -1 -2 -3
    -1 -2 -3
    -1 2 -3
    1 2 -3
    1 -2 -3
    -1 2 -3
    -1 -2 -3
    1 -2 -3
    -1 2 -3
    1 -3 -3
    1 -3 -3
    -1 3 -3
    -1 3 -3
    1 3 -3
    -1 -3 -3
    -1 3 -3
    1 -3 -3
    1 3 -3
    1 -3 -3
    -1 -3 -3
    1 3 -3
    -1 -3 -3
    1 4 -3
    1 -4 -3
    -1 4 -3
    -1 -4 -3
    1 -4 -3
    -1 5 -3
    1 -5 -3
    -1 -5 3
    -1 5 -3
    -1 -5 -3
    1 -5 -3
    1 -5 -3
    -1 6 -3
    -1 -6 3
    -1 -6 -3
    1 -6 -3
    1 -6 -3
    1 7 -3
    -1 7 -3
    -1 -7 -3
    1 -7 -3
    -1 7 -3
    1 7 -3
    -1 -7 -3
    1 -7 -3
    -1 -7 -3
    -1 -7 3
    1 -7 -3
    1 7 -3
    -1 7 -3
    1 -7 -3
    -1 -7 -3
    -1 -7 -3
    1 -7 -3
    -1 -7 -3
    1 -7 -3
    1 -8 -3
    -1 -8 -3
    1 -8 -3
    -1 8 -3
    1 8 -3
    -1 -8 -3
    1 -8 -3
    -1 -8 3
    -1 8 -3
    1 8 -3
    -1 8 -3
    1 8 -3
    -1 -8 -3
    1 -8 -3
    1 -8 -3
    1 -9 -3
    -1 -9 -3
    1 -9 -3
    -1 9 -3
    1 9 -3
    -1 9 -3
    -1 -9 -3
    -1 -9 -3
    1 9 -3
    -1 9 -3
    -1 -9 3
    1 9 -3
    1 -9 -3
    1 -9 -3
    -1 -9 -3
    1 -9 -3
    1 -10 -3
    -1 -10 -3
    -1 10 -3
    1 10 -3
    -1 -10 -3
    -1 10 -3
    1 10 -3
    1 10 -3
    -1 10 -3
    -1 11 -3
    1 -11 -3
    -1 -11 -3
    1 11 -3
    -1 -11 -3
    1 11 -3
    1 11 -3
    -1 11 -3
    -1 12 -3
    1 -12 -3
    -1 -12 -3
    -1 -12 -3
    1 12 -3
    -1 13 -3
    1 -13 -3
    -1 -13 -3
    -1 -13 -3
    1 13 -3
    1 13 -3
    -1 -14 -3
    -1 14 3
    -1 -14 3
    -1 -14 -3
    1 -14 -3
    1 14 -3
    -1 14 -3
    1 -15 -3
    -1 15 3
    1 -15 3
    -1 -15 -3
    -1 -15 3
    1 -15 -3
    -1 -15 -3
    -1 15 -3
    2 0 -3
    -2 0 -3
    -2 0 -3
    -2 0 -3
    2 -1 -3
    2 1 -3
    2 1 -3
    -2 1 -3
    -2 -1 -3
    -2 -1 -3
    -2 1 -3
    -2 -1 -3
    -2 1 -3
    2 -1 -3
    -2 -1 -3
    2 1 -3
    2 2 -3
    2 -2 -3
    2 2 -3
    -2 -2 -3
    -2 2 -3
    2 2 -3
    -2 2 -3
    -2 -2 -3
    2 -2 -3
    -2 -2 -3
    -2 2 -3
    -2 -2 -3
    2 -3 -3
    2 3 -3
    2 3 -3
    -2 3 -3
    -2 -3 -3
    -2 -3 -3
    -2 3 -3
    2 -3 -3
    -2 -3 -3
    2 -3 -3
    -2 3 -3
    2 4 -3
    -2 4 -3
    -2 4 -3
    2 -4 -3
    -2 -4 -3
    2 -4 -3
    2 -4 -3
    -2 -5 3
    2 -5 -3
    -2 -5 -3
    2 -5 -3
    2 -5 -3
    -2 5 -3
    2 -6 -3
    2 -6 -3
    2 -6 -3
    -2 6 -3
    2 -6 -3
    2 6 -3
    2 -6 -3
    -2 -6 -3
    -2 -6 -3
    -2 6 -3
    -2 -6 3
    2 -6 -3
    2 -6 -3
    2 6 -3
    -2 -6 -3
    2 6 -3
    2 -6 -3
    -2 6 -3
    2 7 -3
    2 7 -3
    2 -7 -3
    2 -7 -3
    -2 7 -3
    2 -7 -3
    -2 -7 -3
    -2 -7 3
    -2 -7 -3
    2 -7 -3
    2 -7 -3
    2 7 -3
    -2 7 -3
    -2 -7 -3
    2 7 -3
    2 -7 -3
    2 -7 -3
    2 -7 -3
    2 8 -3
    2 -8 -3
    2 -8 -3
    -2 8 -3
    2 8 -3
    -2 8 -3
    -2 -8 -3
    2 -8 -3
    -2 8 -3
    -2 -8 -3
    -2 -8 -3
    2 8 -3
    -2 -8 3
    2 -8 -3
    -2 -8 -3
    2 8 -3
    2 -8 -3
    2 -8 -3
    2 9 -3
    -2 9 -3
    2 -9 -3
    2 -9 -3
    -2 9 -3
    2 9 -3
    -2 -9 -3
    2 -9 -3
    -2 -9 -3
    -2 -9 3
    2 9 -3
    2 -9 -3
    2 9 -3
    2 -9 -3
    2 -9 -3
    -2 9 -3
    2 10 -3
    -2 -10 -3
    2 -10 -3
    -2 -10 -3
    -2 10 -3
    2 10 -3
    -2 10 -3
    2 10 -3
    2 -10 -3
    2 -10 -3
    2 11 -3
    2 -11 -3
    -2 -11 -3
    -2 11 -3
    2 11 -3
    -2 -11 -3
    2 -11 3
    2 11 -3
    -2 11 -3
    -2 11 -3
    2 11 -3
    -2 12 -3
    2 -12 -3
    -2 -12 -3
    2 12 -3
    2 12 -3
    -2 -12 -3
    -2 12 -3
    2 12 -3
    -2 13 -3
    2 -13 -3
    -2 -13 -3
    -2 -13 -3
    2 13 -3
    -2 -13 3
    -2 -13 -3
    -2 14 -3
    -2 -14 -3
    -2 -14 -3
    2 -14 -3
    -2 -14 3
    -2 -14 -3
    2 -14 -3
    -2 -14 -3
    -2 14 3
    -2 15 3
    -2 -15 3
    2 -15 3
    2 -15 -3
    -2 15 -3
    3 0 -3
    -3 0 -3
    -3 0 -3
    3 -1 -3
    -3 1 -3
    -3 -1 -3
    3 1 -3
    -3 -1 -3
    -3 1 -3
    3 1 -3
    3 2 -3
    -3 2 -3
    -3 -2 -3
    3 -2 -3
    -3 -2 -3
    -3 2 -3
    3 2 -3
    -3 -2 -3
    3 -3 -3
    -3 3 -3
    -3 -3 -3
    -3 3 -3
    3 -3 -3
    -3 -3 -3
    3 3 -3
    -3 4 -3
    3 4 -3
    -3 4 -3
    3 -4 -3
    -3 -4 -3
    3 -4 -3
    3 5 -3
    3 -5 -3
    -3 5 -3
    -3 5 -3
    -3 -5 -3
    -3 5 -3
    3 -5 -3
    -3 -5 -3
    -3 -5 -3
    3 5 -3
    3 -5 -3
    -3 -5 -3
    3 5 -3
    -3 5 -3
    -3 5 3
    3 -5 -3
    3 -6 -3
    3 6 -3
    -3 6 -3
    -3 6 -3
    -3 -6 -3
    3 -6 -3
    -3 -6 3
    -3 -6 -3
    -3 -6 -3
    3 -6 -3
    3 6 -3
    -3 6 -3
    -3 6 3
    -3 -6 -3
    3 6 -3
    3 -6 -3
    3 -6 -3
    3 -7 -3
    3 -7 -3
    3 7 -3
    3 -7 -3
    -3 7 -3
    3 7 -3
    3 -7 -3
    -3 -7 -3
    -3 -7 -3
    -3 7 -3
    -3 -7 3
    3 7 -3
    3 -7 -3
    -3 7 3
    -3 -7 -3
    3 7 -3
    3 -7 -3
    -3 8 -3
    3 -8 -3
    3 -8 -3
    -3 8 -3
    3 8 -3
    -3 8 3
    -3 -8 3
    -3 -8 -3
    -3 -8 -3
    3 -8 -3
    3 8 -3
    3 8 -3
    -3 -8 -3
    3 -8 -3
    3 8 -3
    3 -8 -3
    -3 9 -3
    3 -9 -3
    3 9 -3
    3 -9 -3
    -3 9 -3
    3 9 -3
    -3 -9 -3
    -3 -9 -3
    -3 -9 -3
    -3 -9 -3
    3 9 -3
    3 -10 -3
    3 -10 -3
    -3 10 -3
    3 10 -3
    -3 -10 -3
    3 -10 3
    3 10 -3
    3 -11 -3
    -3 11 -3
    3 11 -3
    -3 -11 -3
    3 -11 3
    -3 -11 -3
    3 11 -3
    3 -11 -3
    -3 12 -3
    3 12 -3
    -3 -12 3
    -3 -12 -3
    3 -12 3
    -3 12 -3
    3 12 -3
    -3 -13 -3
    -3 -13 3
    3 -13 -3
    -3 -13 -3
    3 -13 3
    -3 14 3
    -3 -14 3
    3 -14 -3
    -3 -14 -3
    -3 15 3
    3 15 -3
    4 0 -3
    4 0 -3
    -4 0 -3
    -4 0 -3
    4 -1 -3
    -4 1 -3
    -4 1 -3
    4 1 -3
    4 2 -3
    -4 -2 -3
    4 -2 -3
    -4 2 -3
    -4 -2 -3
    4 3 -3
    -4 3 -3
    4 -3 -3
    -4 -3 -3
    -4 3 -3
    -4 -3 -3
    4 3 -3
    4 4 -3
    4 4 -3
    4 -4 -3
    -4 4 -3
    4 -4 -3
    -4 4 -3
    -4 4 -3
    -4 -4 -3
    4 -4 -3
    -4 -4 -3
    -4 -4 -3
    4 -4 -3
    4 4 -3
    -4 4 3
    -4 -4 -3
    4 4 -3
    -4 5 -3
    4 5 -3
    -4 5 3
    4 5 -3
    4 -5 -3
    -4 5 -3
    4 -5 -3
    -4 -5 -3
    4 -5 -3
    -4 -5 -3
    4 5 -3
    -4 5 -3
    4 -5 -3
    4 -5 -3
    -4 -5 -3
    4 5 -3
    4 -5 -3
    4 6 -3
    4 -6 -3
    -4 6 -3
    4 -6 -3
    -4 6 -3
    -4 -6 -3
    4 -6 -3
    4 6 -3
    -4 -6 -3
    4 -6 -3
    -4 6 -3
    -4 6 3
    -4 -6 -3
    4 6 -3
    4 -6 -3
    4 -6 -3
    4 -7 -3
    4 7 -3
    4 -7 -3
    -4 7 3
    -4 7 -3
    4 -7 -3
    -4 7 -3
    -4 -7 -3
    4 -7 -3
    -4 -7 3
    -4 -7 -3
    -4 -7 -3
    -4 7 -3
    4 7 -3
    4 -7 -3
    -4 -7 -3
    4 7 -3
    4 8 -3
    -4 -8 3
    -4 8 -3
    4 8 -3
    -4 -8 -3
    4 -8 -3
    4 -8 -3
    4 -8 -3
    -4 -8 -3
    -4 -8 -3
    4 -8 -3
    -4 8 -3
    -4 8 3
    4 -8 -3
    -4 -8 -3
    4 8 -3
    4 -8 -3
    4 -9 -3
    4 -9 -3
    -4 9 -3
    4 9 -3
    -4 -9 -3
    -4 -9 -3
    4 -9 -3
    -4 -9 -3
    -4 -9 -3
    4 9 -3
    4 -10 -3
    4 -10 -3
    -4 10 -3
    4 10 -3
    -4 -10 -3
    4 -10 -3
    4 -10 3
    4 10 -3
    4 -11 -3
    4 -11 -3
    -4 11 -3
    4 11 -3
    4 -11 -3
    -4 -11 -3
    4 -11 3
    4 11 -3
    -4 -12 -3
    -4 12 -3
    4 12 -3
    4 -12 -3
    4 -12 3
    -4 12 -3
    -4 -13 -3
    -4 13 3
    4 -13 -3
    4 13 -3
    4 -13 3
    -4 -14 -3
    4 -14 -3
    4 -14 3
    4 14 -3
    -4 14 3
    5 0 -3
    -5 0 -3
    -5 0 -3
    -5 0 -3
    -5 0 -3
    5 0 -3
    5 0 -3
    5 0 -3
    5 0 -3
    -5 0 -3
    5 -1 -3
    5 -1 -3
    5 1 -3
    -5 1 -3
    5 1 -3
    -5 1 -3
    -5 -1 -3
    -5 -1 -3
    -5 1 -3
    -5 -1 -3
    5 -1 -3
    5 1 -3
    5 1 -3
    5 1 -3
    -5 1 -3
    -5 -1 -3
    5 -2 -3
    5 2 -3
    -5 -2 -3
    5 -2 -3
    -5 2 -3
    5 -2 -3
    5 -2 -3
    -5 -2 -3
    -5 2 -3
    -5 -2 -3
    5 -2 -3
    5 2 -3
    -5 2 -3
    5 2 -3
    5 2 -3
    5 2 -3
    -5 2 -3
    5 -3 -3
    -5 3 -3
    5 -3 -3
    -5 3 -3
    -5 -3 -3
    5 3 -3
    -5 -3 -3
    -5 -3 -3
    5 -3 -3
    5 3 -3
    5 3 -3
    -5 3 -3
    5 -3 -3
    5 3 -3
    -5 -3 -3
    5 -3 -3
    5 4 -3
    5 4 -3
    5 -4 -3
    5 -4 -3
    5 -4 -3
    -5 4 -3
    -5 4 -3
    -5 -4 -3
    5 4 -3
    5 -4 -3
    5 4 -3
    5 -4 -3
    5 4 -3
    -5 -4 -3
    5 4 -3
    -5 4 -3
    5 5 -3
    5 -5 -3
    5 5 -3
    5 -5 -3
    5 5 -3
    -5 5 -3
    -5 5 -3
    -5 -5 -3
    5 -5 -3
    5 5 -3
    5 -5 -3
    5 -5 -3
    5 -5 -3
    5 5 -3
    -5 5 3
    -5 -5 -3
    5 5 -3
    5 6 -3
    5 -6 -3
    5 -6 -3
    -5 6 -3
    5 -6 -3
    -5 6 3
    -5 6 -3
    -5 -6 -3
    5 -6 -3
    -5 -6 -3
    5 6 -3
    5 6 -3
    5 -6 -3
    -5 -6 -3
    5 6 -3
    5 6 -3
    5 7 -3
    5 -7 -3
    5 -7 -3
    -5 7 -3
    5 -7 -3
    -5 7 3
    -5 7 -3
    -5 -7 -3
    5 -7 -3
    -5 -7 -3
    5 7 -3
    5 -7 -3
    -5 -7 -3
    5 7 -3
    -5 8 -3
    5 -8 -3
    -5 8 -3
    -5 -8 -3
    5 -8 -3
    -5 -8 -3
    5 8 -3
    5 -9 -3
    5 -9 -3
    -5 9 -3
    5 9 -3
    -5 -9 -3
    5 -9 -3
    5 9 -3
    5 -10 -3
    5 -10 -3
    -5 10 -3
    5 10 -3
    -5 -10 -3
    5 -10 -3
    5 -10 3
    5 10 -3
    -5 -11 -3
    5 -11 -3
    -5 11 -3
    5 11 -3
    -5 -11 -3
    5 -11 -3
    5 -11 3
    -5 -12 -3
    5 -12 -3
    -5 12 -3
    5 12 -3
    -5 -12 -3
    5 -12 -3
    5 -12 3
    5 12 -3
    -5 13 -3
    5 13 -3
    5 -13 3
    5 13 -3
    -5 -13 -3
    -5 -14 -3
    5 -14 3
    -6 0 -3
    -6 0 -3
    6 0 -3
    6 0 -3
    -6 0 -3
    6 0 -3
    6 1 -3
    -6 1 -3
    -6 -1 -3
    6 -1 -3
    6 -1 -3
    -6 1 -3
    6 1 -3
    -6 -1 -3
    -6 1 -3
    -6 -1 -3
    6 1 -3
    6 1 -3
    6 -1 -3
    -6 1 -3
    6 -2 -3
    6 -2 -3
    6 2 -3
    6 -2 -3
    -6 2 -3
    6 -2 -3
    -6 2 -3
    -6 -2 -3
    -6 -2 -3
    6 2 -3
    6 2 -3
    -6 -2 -3
    6 2 -3
    6 -3 -3
    6 -3 -3
    6 3 -3
    6 -3 -3
    -6 -3 -3
    -6 3 -3
    -6 -3 -3
    -6 3 -3
    -6 3 -3
    6 3 -3
    6 -3 -3
    6 -3 -3
    6 3 -3
    6 3 -3
    -6 -3 -3
    6 -3 -3
    6 -4 -3
    6 4 -3
    6 -4 -3
    -6 4 -3
    6 -4 -3
    -6 4 -3
    6 -4 -3
    -6 -4 -3
    6 -4 -3
    6 4 -3
    6 4 -3
    6 4 -3
    -6 -4 -3
    6 -5 -3
    6 -5 -3
    6 -5 -3
    -6 -5 -3
    -6 5 -3
    6 -5 -3
    6 5 -3
    6 -5 -3
    6 5 -3
    6 5 -3
    -6 -5 -3
    -6 5 3
    6 5 -3
    6 -6 -3
    -6 6 -3
    6 -6 -3
    -6 -6 -3
    6 6 3
    -6 6 -3
    -6 -6 -3
    6 -6 -3
    -6 -6 -3
    6 6 -3
    6 6 -3
    6 6 -3
    6 -7 -3
    -6 7 -3
    -6 7 -3
    -6 -7 -3
    6 -7 -3
    -6 -7 -3
    6 7 -3
    6 -8 -3
    -6 8 -3
    -6 -8 -3
    6 -8 -3
    6 8 -3
    -6 8 -3
    6 -9 -3
    6 -9 -3
    -6 9 -3
    -6 -9 -3
    6 -9 -3
    6 9 -3
    6 -10 -3
    6 -10 -3
    -6 10 -3
    6 10 -3
    -6 -10 -3
    6 -10 -3
    6 -10 3
    6 10 -3
    6 -11 -3
    -6 11 -3
    6 11 -3
    -6 -11 -3
    6 -11 -3
    6 -11 3
    6 11 -3
    -6 -12 -3
    -6 12 -3
    6 12 -3
    6 -12 -3
    -6 -12 -3
    6 -12 3
    6 12 -3
    6 -13 -3
    -6 -13 -3
    6 -13 3
    6 13 -3
    -7 0 -3
    7 0 -3
    -7 0 -3
    7 0 -3
    7 0 -3
    -7 0 -3
    7 -1 -3
    7 -1 -3
    -7 1 -3
    7 1 -3
    -7 -1 -3
    7 -1 -3
    -7 1 -3
    -7 -1 -3
    7 1 -3
    7 -1 -3
    7 1 -3
    7 -1 -3
    -7 1 -3
    -7 1 -3
    7 -2 -3
    7 -2 -3
    7 -2 -3
    -7 2 -3
    -7 2 -3
    7 -2 -3
    -7 2 -3
    7 2 -3
    -7 -2 -3
    -7 -2 -3
    -7 -2 -3
    7 2 -3
    7 3 -3
    -7 -3 -3
    -7 3 -3
    7 -3 -3
    7 -3 -3
    -7 3 -3
    7 3 -3
    -7 3 -3
    -7 -3 -3
    7 -3 -3
    -7 -3 -3
    7 3 -3
    -7 -3 -3
    7 -4 -3
    7 -4 -3
    -7 4 -3
    -7 -4 -3
    7 4 -3
    7 -5 -3
    7 -5 -3
    -7 5 -3
    7 5 3
    -7 5 3
    -7 -5 -3
    7 -5 -3
    7 5 -3
    7 -5 -3
    7 5 -3
    -7 6 -3
    7 -6 -3
    -7 -6 -3
    7 6 3
    -7 6 -3
    -7 -6 -3
    7 6 -3
    7 -6 -3
    -7 -6 -3
    7 6 -3
    -7 7 -3
    7 -7 -3
    -7 7 -3
    7 7 3
    -7 -7 -3
    7 -7 -3
    7 7 -3
    -7 8 -3
    7 -8 -3
    -7 8 -3
    7 8 3
    -7 -8 -3
    7 -8 -3
    7 8 -3
    7 -9 -3
    7 -9 -3
    -7 9 -3
    -7 -9 -3
    7 9 -3
    7 -10 -3
    7 -10 -3
    -7 10 -3
    -7 -10 -3
    7 -10 3
    7 10 -3
    -7 -11 3
    7 -11 -3
    -7 11 -3
    -7 -11 -3
    7 -11 3
    7 11 -3
    7 -12 -3
    -7 12 -3
    -7 -12 -3
    7 -12 3
    -7 12 -3
    -8 0 -3
    8 0 -3
    8 0 -3
    -8 0 -3
    -8 1 -3
    8 1 -3
    -8 -1 -3
    -8 1 -3
    8 -1 -3
    8 -1 -3
    -8 2 -3
    -8 2 -3
    -8 -2 -3
    8 -2 -3
    8 2 -3
    8 -2 -3
    8 3 -3
    -8 -3 -3
    -8 3 -3
    -8 -3 3
    8 -3 -3
    8 -3 -3
    -8 3 -3
    -8 3 -3
    -8 -3 -3
    8 3 -3
    8 -4 -3
    -8 -4 3
    -8 4 -3
    8 4 3
    -8 4 3
    -8 -4 -3
    8 4 -3
    8 4 -3
    -8 -5 3
    -8 5 3
    -8 -5 -3
    8 5 3
    -8 -5 -3
    -8 5 -3
    8 5 -3
    -8 -6 -3
    8 6 3
    -8 6 3
    -8 -6 -3
    -8 6 -3
    -8 -6 3
    8 6 -3
    8 -7 -3
    -8 -7 3
    -8 7 -3
    -8 7 -3
    8 7 3
    -8 -7 -3
    8 7 -3
    8 -8 -3
    -8 -8 3
    -8 8 -3
    8 8 3
    -8 -8 -3
    8 8 -3
    -8 -9 3
    8 -9 -3
    8 -9 -3
    -8 9 -3
    8 9 3
    -8 -9 -3
    8 -9 3
    -8 -10 3
    8 -10 -3
    -8 10 -3
    -8 -10 -3
    8 -10 3
    -8 -11 3
    -8 11 -3
    -8 -11 -3
    8 -11 3
    8 -11 -3
    -9 0 -3
    9 0 -3
    9 0 -3
    -9 0 -3
    -9 1 -3
    -9 -1 -3
    -9 1 -3
    9 -1 -3
    9 1 -3
    9 -1 -3
    -9 1 -3
    -9 2 -3
    -9 -2 -3
    9 -2 -3
    -9 -2 -3
    -9 2 -3
    9 2 -3
    9 -2 -3
    -9 2 -3
    -9 3 -3
    -9 -3 -3
    -9 3 -3
    9 -3 -3
    -9 3 3
    9 3 3
    -9 3 -3
    9 3 -3
    -9 -3 -3
    -9 -4 3
    -9 4 -3
    9 4 3
    -9 4 3
    -9 -5 3
    -9 5 -3
    -9 -5 -3
    9 5 3
    -9 5 3
    -9 -5 -3
    -9 -6 3
    -9 6 -3
    9 6 3
    -9 6 3
    -9 -7 3
    -9 7 -3
    9 7 3
    -9 -7 -3
    -9 -8 3
    9 -8 -3
    -9 8 -3
    9 8 3
    -9 -8 -3
    9 -8 3
    -9 -9 3
    9 -9 -3
    -9 9 -3
    9 9 3
    -10 0 -3
    -10 0 -3
    10 0 3
    -10 0 3
    -10 0 -3
    10 0 -3
    10 0 -3
    -10 1 -3
    -10 -1 -3
    10 -1 -3
    -10 -1 -3
    10 1 -3
    -10 1 -3
    10 1 -3
    10 1 3
    -10 1 3
    -10 -1 3
    -10 1 -3
    10 -1 -3
    10 2 -3
    -10 -2 -3
    -10 2 -3
    -10 2 -3
    10 2 -3
    10 -2 -3
    -10 2 3
    -10 2 -3
    10 2 3
    -10 -2 -3
    -10 -3 -3
    -10 3 -3
    10 3 -3
    10 3 -3
    10 -3 -3
    -10 3 -3
    10 3 3
    -10 3 3
    10 -3 3
    -10 -3 -3
    -10 4 -3
    10 4 3
    -10 4 3
    -10 -4 3
    -10 -5 3
    -10 5 -3
    10 5 3
    -10 5 3
    10 -5 3
    -10 -6 3
    -10 6 -3
    10 6 3
    -10 6 3
    -10 -7 3
    10 -7 -3
    -10 7 3
    10 7 3
    -11 0 -3
    -11 0 -3
    -11 0 3
    11 1 -3
    -11 -1 -3
    -11 1 -3
    -11 1 -3
    -11 1 3
    11 2 -3
    -11 2 -3
    11 2 3
    -11 2 -3
    -11 2 3
    -11 -2 -3
    -11 -2 -3
    11 3 -3
    -11 3 -3
    11 3 3
    -11 3 3
    11 4 -3
    -11 4 -3
    11 4 3
    -11 4 3
    0 0 -4
    0 0 -4
    0 -1 -4
    0 1 -4
    0 1 -4
    0 -1 -4
    0 2 -4
    0 2 -4
    0 -2 -4
    0 3 -4
    0 3 -4
    0 -3 -4
    0 -4 -4
    0 4 -4
    0 -4 -4
    0 4 -4
    0 -4 -4
    0 4 -4
    0 4 -4
    0 -5 -4
    0 -5 -4
    0 5 -4
    0 -5 -4
    0 5 -4
    0 -5 -4
    0 -5 -4
    0 -5 -4
    0 5 -4
    0 5 -4
    0 -6 -4
    0 -6 -4
    0 -6 -4
    0 -6 -4
    0 -6 -4
    0 6 -4
    0 6 -4
    0 -7 -4
    0 -7 -4
    0 7 -4
    0 -7 -4
    0 -7 -4
    0 7 -4
    0 -8 -4
    0 -8 -4
    0 -8 -4
    0 8 -4
    0 -8 -4
    0 -9 -4
    0 -9 -4
    0 9 -4
    0 -10 -4
    0 -10 -4
    0 10 -4
    0 -11 -4
    0 -11 -4
    0 11 -4
    0 -12 -4
    0 12 -4
    0 12 -4
    0 -13 -4
    0 13 -4
    0 -14 -4
    0 -14 4
    0 -14 -4
    0 14 -4
    0 14 -4
    -1 0 -4
    1 0 -4
    1 0 -4
    -1 0 -4
    1 1 -4
    -1 1 -4
    -1 -1 -4
    1 -1 -4
    1 1 -4
    -1 1 -4
    -1 -1 -4
    1 1 -4
    1 -1 -4
    1 -1 -4
    1 -2 -4
    1 2 -4
    -1 2 -4
    -1 -2 -4
    1 2 -4
    -1 2 -4
    1 2 -4
    1 -2 -4
    1 -3 -4
    -1 -3 -4
    1 3 -4
    -1 3 -4
    -1 -3 -4
    -1 3 -4
    1 3 -4
    1 3 -4
    1 -3 -4
    1 -3 -4
    1 3 -4
    -1 -4 -4
    1 -4 -4
    -1 4 -4
    -1 4 -4
    -1 -4 -4
    -1 4 -4
    -1 -4 -4
    1 -4 -4
    -1 -4 -4
    1 4 -4
    -1 4 -4
    -1 4 -4
    1 4 -4
    1 -4 -4
    1 -4 -4
    1 4 -4
    1 -4 -4
    1 -5 -4
    1 -5 -4
    1 -5 -4
    -1 -5 -4
    1 -5 -4
    1 -5 -4
    -1 5 -4
    -1 5 -4
    -1 -5 -4
    1 -5 -4
    -1 -5 -4
    -1 -5 -4
    1 5 -4
    -1 5 -4
    -1 5 -4
    1 5 -4
    -1 -5 -4
    1 5 -4
    1 -6 -4
    1 6 -4
    -1 -6 -4
    -1 -6 -4
    1 -6 -4
    -1 6 -4
    -1 -6 -4
    -1 -6 -4
    1 -6 -4
    -1 -6 -4
    -1 -6 -4
    1 -6 -4
    1 -6 -4
    1 6 -4
    -1 6 -4
    1 7 -4
    1 -7 -4
    -1 7 -4
    -1 -7 -4
    1 -7 -4
    -1 -7 -4
    1 -7 -4
    -1 7 -4
    -1 -7 -4
    1 -7 -4
    1 7 -4
    -1 7 -4
    -1 -7 -4
    -1 8 -4
    -1 -8 -4
    1 -8 -4
    -1 -8 -4
    1 -8 -4
    -1 -8 -4
    1 -8 -4
    -1 8 -4
    1 8 -4
    1 -8 -4
    -1 9 -4
    -1 -9 -4
    1 -9 -4
    -1 -9 -4
    -1 -9 -4
    1 9 -4
    -1 9 -4
    1 -9 -4
    -1 -10 -4
    1 -10 -4
    -1 -10 -4
    -1 -10 -4
    1 -10 -4
    1 10 -4
    -1 10 -4
    1 10 -4
    -1 -11 -4
    1 -11 -4
    -1 -11 -4
    -1 -11 -4
    -1 -11 -4
    1 11 -4
    -1 11 -4
    1 11 -4
    -1 -12 -4
    1 -12 -4
    -1 -12 -4
    -1 -12 -4
    -1 12 -4
    1 12 -4
    -1 -13 -4
    1 -13 -4
    1 -13 -4
    1 13 -4
    -1 13 -4
    1 13 -4
    -1 13 -4
    -1 14 -4
    -1 14 4
    -1 -14 -4
    1 -14 -4
    -1 -14 4
    1 -14 -4
    1 14 -4
    -1 14 -4
    1 14 -4
    2 0 -4
    -2 0 -4
    -2 0 -4
    -2 0 -4
    2 0 -4
    2 -1 -4
    2 1 -4
    -2 1 -4
    -2 -1 -4
    -2 1 -4
    -2 -1 -4
    -2 -1 -4
    -2 1 -4
    2 1 -4
    2 -1 -4
    2 -2 -4
    2 2 -4
    -2 -2 -4
    -2 2 -4
    -2 -2 -4
    -2 2 -4
    -2 -2 -4
    -2 -2 -4
    -2 2 -4
    2 2 -4
    2 2 -4
    2 -2 -4
    2 -3 -4
    2 3 -4
    2 -3 -4
    -2 -3 -4
    -2 3 -4
    2 3 -4
    2 -3 -4
    -2 3 -4
    -2 -3 -4
    -2 3 -4
    2 3 -4
    -2 3 -4
    -2 -3 -4
    -2 -3 -4
    2 3 -4
    -2 3 -4
    2 3 -4
    2 3 -4
    2 -3 -4
    2 -3 -4
    2 -4 -4
    2 4 -4
    -2 -4 -4
    -2 4 -4
    -2 4 -4
    -2 -4 -4
    2 -4 -4
    -2 -4 -4
    2 4 -4
    -2 4 -4
    2 -4 -4
    2 4 -4
    -2 -4 -4
    2 -4 -4
    2 4 -4
    -2 4 -4
    2 -5 -4
    2 -5 -4
    -2 -5 -4
    -2 5 -4
    2 -5 -4
    2 -5 -4
    -2 5 -4
    2 5 -4
    2 -5 -4
    -2 -5 -4
    -2 -5 -4
    2 5 -4
    2 5 -4
    -2 -5 -4
    2 5 -4
    -2 5 -4
    2 5 -4
    2 -5 -4
    2 -6 -4
    -2 -6 -4
    2 -6 -4
    2 -6 -4
    -2 6 -4
    -2 -6 -4
    2 -6 -4
    -2 -6 -4
    -2 -6 -4
    -2 6 -4
    2 6 -4
    -2 -6 -4
    2 6 -4
    2 -6 -4
    -2 7 -4
    -2 -7 -4
    2 -7 -4
    -2 7 -4
    2 7 -4
    -2 -7 -4
    -2 -7 -4
    2 -7 -4
    -2 -7 -4
    2 7 -4
    2 7 -4
    -2 -7 -4
    2 -7 -4
    2 7 -4
    2 -7 -4
    2 -7 -4
    -2 -8 -4
    2 -8 -4
    2 -8 -4
    -2 8 -4
    2 8 -4
    -2 -8 -4
    2 -8 -4
    -2 -8 -4
    2 -8 -4
    2 8 -4
    2 8 -4
    -2 -9 -4
    2 -9 -4
    2 -9 -4
    -2 9 -4
    -2 -9 -4
    -2 -9 -4
    2 9 -4
    -2 9 -4
    2 9 -4
    2 -9 -4
    -2 -10 -4
    2 -10 -4
    -2 -10 -4
    -2 -10 -4
    2 10 -4
    -2 10 -4
    2 10 -4
    2 -11 -4
    -2 -11 -4
    -2 -11 -4
    -2 -11 -4
    2 -11 -4
    -2 11 -4
    -2 -11 -4
    2 11 -4
    -2 -12 -4
    -2 -12 -4
    2 -12 -4
    2 12 -4
    -2 12 -4
    2 12 -4
    -2 -13 -4
    -2 -13 -4
    -2 -13 4
    2 13 -4
    -2 13 -4
    2 13 -4
    -2 -14 -4
    -2 14 -4
    -2 14 4
    -2 -14 -4
    -2 -14 4
    2 -14 -4
    2 -14 -4
    2 14 -4
    2 14 -4
    2 14 -4
    -2 14 -4
    3 0 -4
    -3 0 -4
    -3 0 -4
    -3 0 -4
    -3 0 -4
    -3 0 -4
    3 0 -4
    3 1 -4
    -3 1 -4
    3 1 -4
    -3 -1 -4
    -3 -1 -4
    -3 1 -4
    -3 1 -4
    -3 -1 -4
    -3 -1 -4
    -3 -1 -4
    -3 1 -4
    3 -1 -4
    -3 -1 -4
    -3 1 -4
    3 -1 -4
    3 -1 -4
    3 1 -4
    3 -2 -4
    3 2 -4
    3 -2 -4
    -3 -2 -4
    3 -2 -4
    -3 2 -4
    -3 -2 -4
    -3 2 -4
    -3 -2 -4
    -3 2 -4
    -3 2 -4
    -3 -2 -4
    -3 -2 -4
    -3 -2 -4
    -3 2 -4
    3 2 -4
    3 -2 -4
    3 2 -4
    3 2 -4
    3 -3 -4
    3 3 -4
    3 -3 -4
    -3 -3 -4
    3 -3 -4
    3 -3 -4
    -3 3 -4
    -3 -3 -4
    -3 3 -4
    3 -3 -4
    -3 3 -4
    -3 -3 -4
    -3 -3 -4
    -3 -3 -4
    -3 -3 -4
    -3 3 -4
    3 3 -4
    3 3 -4
    3 3 -4
    3 -3 -4
    3 -4 -4
    3 -4 -4
    -3 -4 -4
    3 -4 -4
    3 -4 -4
    -3 4 -4
    -3 4 -4
    -3 4 -4
    -3 -4 -4
    3 -4 -4
    -3 -4 -4
    3 -4 -4
    -3 -4 -4
    3 4 -4
    3 4 -4
    3 5 -4
    -3 -5 -4
    3 -5 -4
    -3 5 -4
    3 -5 -4
    -3 5 -4
    -3 5 -4
    -3 -5 -4
    3 5 -4
    3 -5 -4
    3 -5 -4
    -3 -5 -4
    -3 5 -4
    -3 -5 -4
    3 5 -4
    3 -5 -4
    3 -5 -4
    3 6 -4
    3 -6 -4
    -3 -6 -4
    3 6 -4
    3 -6 -4
    3 -6 -4
    -3 6 -4
    -3 -6 -4
    3 -6 -4
    -3 -6 -4
    3 -6 -4
    -3 6 -4
    -3 -6 -4
    3 6 -4
    3 -6 -4
    3 -6 -4
    3 7 -4
    -3 -7 -4
    3 7 -4
    3 -7 -4
    -3 7 -4
    -3 -7 -4
    -3 -7 -4
    3 -7 -4
    -3 -7 -4
    3 -7 -4
    3 -7 -4
    -3 -7 -4
    3 7 -4
    3 -7 -4
    -3 7 -4
    -3 -8 -4
    3 -8 -4
    -3 8 -4
    3 8 -4
    3 -8 -4
    -3 -8 -4
    -3 -8 -4
    3 -8 -4
    -3 -8 -4
    3 8 -4
    3 8 -4
    3 8 -4
    3 9 -4
    -3 -9 -4
    3 -9 -4
    -3 9 -4
    -3 -9 -4
    3 9 -4
    -3 -9 -4
    3 -9 -4
    3 9 -4
    3 9 -4
    3 -9 -4
    3 10 -4
    -3 -10 -4
    3 -10 -4
    -3 10 -4
    -3 -10 -4
    -3 -10 -4
    3 -10 -4
    -3 10 -4
    3 10 -4
    3 -10 -4
    -3 -11 -4
    -3 -11 -4
    -3 -11 -4
    3 -11 -4
    -3 11 -4
    3 11 -4
    3 11 -4
    -3 -12 -4
    -3 -12 -4
    3 -12 -4
    -3 12 -4
    3 12 -4
    -3 -13 -4
    3 -13 -4
    -3 -13 -4
    -3 13 -4
    3 13 -4
    3 13 -4
    3 -14 -4
    4 0 -4
    4 0 -4
    -4 0 -4
    -4 0 -4
    -4 0 -4
    -4 0 -4
    -4 0 -4
    -4 0 -4
    4 0 -4
    4 1 -4
    4 1 -4
    4 -1 -4
    -4 -1 -4
    -4 -1 -4
    -4 1 -4
    4 -1 -4
    -4 1 -4
    -4 -1 -4
    -4 -1 -4
    4 -1 -4
    -4 1 -4
    4 -1 -4
    -4 -1 -4
    -4 1 -4
    4 1 -4
    -4 1 -4
    -4 -1 -4
    4 2 -4
    4 2 -4
    4 -2 -4
    -4 2 -4
    -4 -2 -4
    -4 2 -4
    4 -2 -4
    -4 2 -4
    -4 2 -4
    -4 -2 -4
    -4 -2 -4
    -4 -2 -4
    4 -2 -4
    -4 -2 -4
    -4 2 -4
    -4 -2 -4
    4 2 -4
    4 2 -4
    4 -2 -4
    4 3 -4
    4 -3 -4
    4 3 -4
    4 -3 -4
    4 -3 -4
    4 -3 -4
    -4 -3 -4
    4 -3 -4
    -4 3 -4
    -4 3 -4
    -4 -3 -4
    -4 -3 -4
    -4 -3 -4
    4 -3 -4
    -4 -3 -4
    -4 3 -4
    4 3 -4
    4 3 -4
    -4 -3 -4
    4 3 -4
    4 -4 -4
    4 4 -4
    4 4 -4
    -4 4 -4
    -4 4 -4
    4 -4 -4
    -4 4 -4
    -4 -4 -4
    -4 -4 -4
    4 -4 -4
    4 4 -4
    -4 -4 -4
    4 -4 -4
    4 4 -4
    -4 -4 -4
    4 4 -4
    4 -4 -4
    4 5 -4
    4 -5 -4
    -4 -5 -4
    4 5 -4
    4 -5 -4
    4 -5 -4
    -4 5 -4
    4 -5 -4
    -4 5 -4
    -4 -5 -4
    4 -5 -4
    -4 -5 -4
    4 5 -4
    4 5 -4
    -4 -5 -4
    4 5 -4
    4 6 -4
    -4 -6 -4
    4 -6 -4
    4 -6 -4
    4 -6 -4
    -4 6 -4
    -4 -6 -4
    4 -6 -4
    4 6 -4
    -4 -6 -4
    4 -6 -4
    4 6 -4
    4 6 -4
    -4 -6 -4
    4 6 -4
    4 -6 -4
    4 -6 -4
    -4 6 -4
    4 7 -4
    4 -7 -4
    -4 -7 -4
    4 -7 -4
    4 -7 -4
    4 -7 -4
    -4 7 -4
    -4 -7 -4
    4 -7 -4
    -4 -7 -4
    -4 7 -4
    4 7 -4
    4 7 -4
    -4 8 -4
    -4 -8 -4
    4 -8 -4
    4 -8 -4
    -4 8 -4
    -4 -8 -4
    -4 -8 -4
    4 -8 -4
    -4 -8 -4
    4 8 -4
    4 8 -4
    4 -8 -4
    -4 -9 -4
    4 -9 -4
    4 -9 -4
    -4 9 -4
    -4 -9 -4
    -4 -9 -4
    4 -9 -4
    4 9 -4
    4 -9 -4
    -4 -10 -4
    4 -10 -4
    -4 10 -4
    4 10 -4
    -4 -10 -4
    -4 -10 -4
    4 -10 -4
    4 -10 4
    4 10 -4
    -4 -11 -4
    -4 11 -4
    4 -11 -4
    4 -11 4
    -4 11 -4
    4 11 -4
    4 11 -4
    -4 -12 -4
    4 -12 -4
    4 -12 4
    -4 12 -4
    4 12 -4
    4 12 -4
    -4 -13 -4
    -4 13 4
    -4 13 -4
    4 13 -4
    5 0 -4
    -5 0 -4
    5 0 -4
    -5 0 -4
    -5 0 -4
    -5 0 -4
    -5 0 -4
    5 -1 -4
    5 1 -4
    5 -1 -4
    5 1 -4
    5 -1 -4
    -5 1 -4
    -5 -1 -4
    -5 1 -4
    -5 1 -4
    -5 -1 -4
    -5 -1 -4
    5 1 -4
    -5 -1 -4
    -5 1 -4
    5 1 -4
    -5 -1 -4
    5 2 -4
    5 -2 -4
    5 2 -4
    5 -2 -4
    5 -2 -4
    -5 -2 -4
    -5 2 -4
    -5 2 -4
    -5 -2 -4
    -5 2 -4
    -5 2 -4
    -5 -2 -4
    -5 -2 -4
    5 -2 -4
    5 2 -4
    -5 -2 -4
    -5 2 -4
    5 2 -4
    5 2 -4
    5 3 -4
    5 -3 -4
    5 -3 -4
    -5 -3 -4
    -5 3 -4
    -5 -3 -4
    -5 3 -4
    -5 3 -4
    5 -3 -4
    -5 3 -4
    -5 -3 -4
    -5 -3 -4
    5 3 -4
    -5 -3 -4
    5 -3 -4
    5 3 -4
    5 3 -4
    5 3 -4
    -5 -3 -4
    5 -3 -4
    5 4 -4
    5 4 -4
    5 -4 -4
    5 -4 -4
    -5 4 -4
    5 -4 -4
    -5 4 -4
    5 -4 -4
    -5 4 -4
    -5 -4 -4
    -5 -4 -4
    5 -4 -4
    -5 -4 -4
    5 4 -4
    5 4 -4
    -5 -4 -4
    5 5 -4
    5 -5 -4
    5 -5 -4
    -5 5 -4
    5 -5 -4
    -5 -5 -4
    -5 -5 -4
    5 -5 -4
    -5 -5 -4
    5 5 -4
    5 5 -4
    5 -6 -4
    5 -6 -4
    -5 6 -4
    5 -6 -4
    -5 6 -4
    -5 -6 -4
    -5 -6 -4
    5 -6 -4
    -5 -6 -4
    5 6 -4
    5 6 -4
    5 6 -4
    5 6 -4
    -5 7 -4
    5 -7 -4
    5 -7 -4
    5 -7 -4
    -5 7 -4
    -5 -7 -4
    5 -7 -4
    -5 -7 -4
    5 7 -4
    5 7 -4
    5 7 -4
    5 7 -4
    5 -7 -4
    -5 -8 -4
    5 -8 -4
    5 -8 -4
    -5 8 -4
    -5 -8 -4
    -5 8 -4
    -5 -8 -4
    5 -8 -4
    -5 -8 -4
    5 8 -4
    5 8 -4
    5 8 -4
    5 -8 -4
    -5 -9 -4
    5 -9 -4
    5 -9 -4
    -5 9 -4
    -5 -9 -4
    5 -9 -4
    -5 -9 -4
    5 9 -4
    5 9 -4
    -5 -10 -4
    5 -10 -4
    5 -10 -4
    -5 10 -4
    -5 -10 -4
    5 -10 -4
    5 -10 4
    5 10 -4
    5 10 -4
    -5 -11 -4
    5 -11 -4
    5 -11 -4
    -5 11 -4
    5 -11 -4
    5 -11 4
    5 11 -4
    -5 11 -4
    -5 -12 -4
    5 -12 4
    -5 12 -4
    5 12 -4
    -6 0 -4
    6 0 -4
    6 0 -4
    -6 0 -4
    -6 0 -4
    -6 0 -4
    -6 0 -4
    6 0 -4
    -6 0 -4
    -6 1 -4
    -6 -1 -4
    6 -1 -4
    -6 1 -4
    -6 -1 -4
    -6 -1 -4
    6 -1 -4
    -6 1 -4
    -6 1 -4
    -6 -1 -4
    -6 1 -4
    -6 -1 -4
    -6 -1 -4
    -6 1 -4
    6 1 -4
    6 2 -4
    6 -2 -4
    -6 2 -4
    -6 2 -4
    -6 -2 -4
    -6 2 -4
    6 -2 -4
    -6 -2 -4
    -6 -2 -4
    -6 2 -4
    -6 -2 -4
    6 2 -4
    -6 -2 -4
    6 -3 -4
    -6 3 -4
    6 -3 -4
    -6 -3 -4
    -6 3 -4
    -6 -3 -4
    6 3 -4
    6 3 -4
    6 3 -4
    -6 3 -4
    -6 4 -4
    6 -4 -4
    -6 -4 -4
    6 -4 -4
    6 4 -4
    6 -4 -4
    6 4 -4
    6 -4 -4
    6 4 -4
    -6 5 -4
    6 -5 -4
    6 -5 -4
    -6 -5 -4
    6 -5 -4
    -6 -5 -4
    6 5 -4
    6 5 -4
    6 5 -4
    6 -6 -4
    6 6 -4
    6 -6 -4
    -6 6 -4
    6 -6 -4
    -6 -6 -4
    6 -6 -4
    -6 -6 -4
    6 6 -4
    6 6 -4
    6 7 -4
    -6 7 -4
    6 -7 -4
    6 -7 -4
    6 -7 -4
    -6 7 -4
    -6 -7 -4
    6 -7 -4
    -6 -7 -4
    6 7 -4
    -6 8 -4
    6 -8 -4
    6 -8 -4
    -6 8 -4
    -6 -8 -4
    6 -8 -4
    -6 -8 -4
    6 8 -4
    6 -9 -4
    6 -9 -4
    -6 9 -4
    -6 -9 -4
    -6 -9 -4
    6 -9 -4
    -6 -9 -4
    6 9 -4
    6 -10 -4
    6 -10 -4
    -6 10 -4
    -6 -10 -4
    -6 -10 -4
    6 -10 -4
    6 -10 4
    6 10 -4
    6 -11 -4
    -6 11 -4
    6 -11 -4
    6 -11 4
    6 11 -4
    -6 11 -4
    6 -12 4
    6 12 -4
    -6 12 -4
    -7 0 -4
    7 0 -4
    -7 0 -4
    7 0 -4
    7 0 -4
    -7 0 -4
    7 0 -4
    7 -1 -4
    -7 1 -4
    -7 -1 -4
    -7 -1 -4
    -7 1 -4
    7 -1 -4
    7 1 -4
    -7 1 -4
    -7 -1 -4
    7 1 -4
    7 -2 -4
    7 2 -4
    7 -2 -4
    -7 -2 -4
    -7 2 -4
    -7 2 -4
    -7 2 -4
    -7 2 -4
    -7 -2 -4
    7 -3 -4
    7 -3 -4
    -7 -3 -4
    -7 3 -4
    -7 3 -4
    -7 3 -4
    7 3 -4
    7 3 -4
    7 -4 -4
    7 -4 -4
    -7 4 -4
    -7 -4 -4
    7 4 -4
    7 4 -4
    7 -5 -4
    -7 5 -4
    7 5 4
    -7 -5 -4
    -7 -5 -4
    7 5 -4
    7 5 -4
    7 -6 -4
    -7 6 -4
    7 -6 -4
    -7 -6 -4
    -7 -6 -4
    7 6 -4
    -7 7 -4
    7 -7 -4
    7 -7 -4
    7 -7 -4
    -7 -7 -4
    -7 -7 -4
    7 7 -4
    7 7 -4
    -7 8 -4
    7 -8 -4
    7 -8 -4
    -7 8 -4
    -7 -8 -4
    -7 -8 -4
    7 8 -4
    7 -9 -4
    7 -9 -4
    -7 9 -4
    -7 -9 -4
    -7 -9 -4
    7 -9 4
    7 9 -4
    7 -10 -4
    -7 10 -4
    -7 -10 -4
    -7 -10 -4
    7 10 -4
    -7 -11 4
    7 -11 4
    7 11 -4
    -7 11 -4
    8 0 -4
    -8 0 -4
    8 0 -4
    8 -1 -4
    8 1 -4
    8 -1 -4
    -8 -1 -4
    -8 1 -4
    8 1 -4
    8 1 -4
    8 2 -4
    8 -2 -4
    8 -2 -4
    8 2 -4
    -8 -2 -4
    -8 2 -4
    -8 2 -4
    8 2 -4
    8 -3 -4
    8 -3 -4
    -8 -3 -4
    -8 3 -4
    -8 3 -4
    8 3 -4
    8 -4 -4
    -8 4 -4
    8 4 4
    -8 4 4
    8 4 -4
    8 -5 -4
    -8 5 -4
    8 5 4
    -8 -5 -4
    8 5 -4
    8 6 -4
    8 -6 -4
    -8 -6 4
    -8 6 -4
    8 6 4
    -8 -6 -4
    8 6 -4
    -8 -7 4
    8 -7 -4
    -8 -7 -4
    8 7 -4
    -8 7 -4
    -8 -8 4
    8 -8 -4
    -8 -8 -4
    8 8 -4
    -8 -9 4
    8 -9 -4
    -8 9 -4
    -8 -9 -4
    9 0 -4
    9 0 -4
    -9 0 -4
    9 1 -4
    9 -1 -4
    -9 -1 -4
    -9 1 -4
    9 -1 -4
    9 1 -4
    9 -2 -4
    9 2 -4
    9 -2 -4
    -9 -2 -4
    -9 2 -4
    9 2 -4
    -9 2 -4
    9 2 4
    9 3 -4
    9 -3 -4
    9 3 -4
    -9 -3 -4
    -9 3 -4
    -9 3 -4
    9 3 4
    -9 3 4
    -9 -3 -4
    9 -4 -4
    9 4 -4
    -9 4 -4
    9 4 4
    -9 4 4
    -9 -4 -4
    9 4 -4
    9 -5 -4
    -9 5 -4
    9 5 -4
    9 5 4
    -9 5 4
    -9 -5 -4
    -9 -6 4
    9 6 -4
    9 -6 -4
    9 6 4
    -9 -6 -4
    -9 6 -4
    -9 7 -4
    -9 -7 4
    9 -7 -4
    -9 -8 4
    9 -8 -4
    -9 -8 -4
    10 0 -4
    -10 0 -4
    -10 0 4
    10 -1 -4
    10 1 -4
    -10 -1 -4
    -10 1 -4
    10 -1 4
    10 1 4
    -10 1 4
    -10 -1 4
    10 -2 -4
    10 2 -4
    -10 -2 -4
    -10 2 -4
    -10 2 -4
    10 2 4
    -10 2 4
    -10 -2 -4
    10 -3 -4
    10 3 -4
    -10 3 -4
    10 3 4
    -10 3 4
    -10 -3 -4
    10 4 -4
    -10 4 -4
    10 4 4
    -10 4 4
    -10 -4 -4
    -10 5 -4
    10 5 -4
    10 -5 -4
    10 5 4
    -10 5 4
    -10 -5 -4
    0 0 -5
    0 0 -5
    0 0 -5
    0 0 -5
    0 0 -5
    0 0 -5
    0 -1 -5
    0 -1 -5
    0 1 -5
    0 1 -5
    0 -1 -5
    0 -1 -5
    0 1 -5
    0 -1 -5
    0 1 -5
    0 -1 -5
    0 1 -5
    0 1 -5
    0 -2 -5
    0 2 -5
    0 -2 -5
    0 -2 -5
    0 2 -5
    0 2 -5
    0 -2 -5
    0 -2 -5
    0 2 -5
    0 -2 -5
    0 2 -5
    0 2 -5
    0 -3 -5
    0 -3 -5
    0 3 -5
    0 -3 -5
    0 -3 -5
    0 3 -5
    0 -3 -5
    0 3 -5
    0 -3 -5
    0 3 -5
    0 3 -5
    0 3 -5
    0 -4 -5
    0 -4 -5
    0 4 -5
    0 4 -5
    0 4 -5
    0 -5 -5
    0 -5 -5
    0 5 -5
    0 -5 -5
    0 5 -5
    0 5 -5
    0 -6 -5
    0 -6 -5
    0 -6 -5
    0 6 -5
    0 6 -5
    0 -6 -5
    0 6 -5
    0 -7 -5
    0 -7 -5
    0 -7 -5
    0 -7 -5
    0 7 -5
    0 7 -5
    0 7 -5
    0 -8 -5
    0 -8 -5
    0 -8 -5
    0 8 -5
    0 8 -5
    0 8 -5
    0 -9 -5
    0 -9 -5
    0 9 -5
    0 9 -5
    0 9 -5
    0 -10 -5
    0 -10 -5
    0 10 -5
    0 10 -5
    0 10 -5
    0 -11 -5
    0 11 -5
    0 11 -5
    0 11 -5
    0 -12 -5
    0 12 -5
    0 12 -5
    0 -13 -5
    0 -13 -5
    0 13 -5
    0 13 -5
    1 0 -5
    -1 0 -5
    1 0 -5
    -1 0 -5
    1 0 -5
    1 0 -5
    -1 0 -5
    -1 0 -5
    1 0 -5
    -1 0 -5
    -1 0 -5
    1 0 -5
    1 0 -5
    1 -1 -5
    -1 -1 -5
    -1 1 -5
    1 -1 -5
    1 1 -5
    -1 1 -5
    1 1 -5
    -1 -1 -5
    1 -1 -5
    1 -1 -5
    -1 -1 -5
    -1 1 -5
    -1 1 -5
    1 -1 -5
    -1 -1 -5
    1 1 -5
    -1 1 -5
    -1 -1 -5
    -1 1 -5
    1 -1 -5
    1 1 -5
    1 1 -5
    1 -1 -5
    1 -2 -5
    -1 -2 -5
    -1 2 -5
    1 -2 -5
    1 2 -5
    1 2 -5
    1 -2 -5
    1 -2 -5
    -1 -2 -5
    -1 2 -5
    1 -2 -5
    -1 -2 -5
    1 2 -5
    -1 2 -5
    -1 2 -5
    1 2 -5
    -1 -2 -5
    -1 -2 -5
    1 -2 -5
    1 2 -5
    1 -2 -5
    1 2 -5
    -1 2 -5
    1 2 -5
    1 -3 -5
    -1 -3 -5
    -1 -3 -5
    -1 3 -5
    1 -3 -5
    1 3 -5
    1 -3 -5
    1 -3 -5
    -1 -3 -5
    -1 3 -5
    -1 -3 -5
    1 -3 -5
    -1 -3 -5
    1 3 -5
    -1 3 -5
    -1 -3 -5
    -1 3 -5
    1 -3 -5
    1 3 -5
    1 -3 -5
    1 3 -5
    -1 3 -5
    1 3 -5
    1 -4 -5
    -1 -4 -5
    1 -4 -5
    -1 -4 -5
    -1 4 -5
    -1 -4 -5
    -1 4 -5
    1 -4 -5
    -1 -4 -5
    1 -4 -5
    1 4 -5
    -1 4 -5
    1 4 -5
    1 4 -5
    -1 4 -5
    1 -5 -5
    -1 5 -5
    -1 -5 -5
    -1 5 -5
    -1 -5 -5
    -1 -5 -5
    1 -5 -5
    1 5 -5
    -1 5 -5
    1 5 -5
    1 -5 -5
    1 5 -5
    1 6 -5
    -1 -6 -5
    -1 -6 -5
    1 -6 -5
    -1 -6 -5
    1 6 -5
    -1 6 -5
    1 -6 -5
    1 6 -5
    -1 6 -5
    -1 7 -5
    -1 -7 -5
    -1 -7 -5
    -1 -7 -5
    1 -7 -5
    1 7 -5
    -1 7 -5
    1 -7 -5
    -1 7 -5
    1 7 -5
    1 8 -5
    -1 8 -5
    -1 -8 -5
    -1 -8 -5
    -1 -8 -5
    1 -8 -5
    1 8 -5
    -1 8 -5
    1 8 -5
    1 -8 -5
    -1 8 -5
    -1 -9 -5
    -1 -9 -5
    -1 -9 -5
    1 -9 -5
    1 -9 -5
    1 9 -5
    -1 9 -5
    -1 9 -5
    1 9 -5
    1 9 -5
    -1 -10 -5
    -1 -10 -5
    -1 -10 -5
    1 -10 -5
    1 10 -5
    -1 10 -5
    1 10 -5
    -1 10 -5
    -1 10 -5
    -1 -11 -5
    -1 -11 -5
    1 -11 -5
    -1 -11 -5
    -1 11 -5
    1 11 -5
    1 11 -5
    -1 11 -5
    -1 11 -5
    -1 -12 -5
    1 -12 -5
    -1 12 -5
    -1 12 -5
    1 12 -5
    1 12 -5
    -1 12 -5
    -1 13 -5
    -1 -13 -5
    1 -13 -5
    -1 -13 -5
    1 13 -5
    -1 13 -5
    1 13 -5
    2 0 -5
    2 0 -5
    -2 0 -5
    -2 0 -5
    -2 0 -5
    -2 0 -5
    2 0 -5
    -2 0 -5
    2 0 -5
    -2 0 -5
    2 0 -5
    2 0 -5
    2 -1 -5
    2 1 -5
    2 -1 -5
    2 1 -5
    2 1 -5
    2 -1 -5
    -2 1 -5
    -2 -1 -5
    -2 -1 -5
    -2 1 -5
    -2 1 -5
    -2 -1 -5
    2 -1 -5
    -2 -1 -5
    2 1 -5
    -2 1 -5
    -2 -1 -5
    -2 1 -5
    2 -1 -5
    2 1 -5
    2 1 -5
    2 -1 -5
    2 -2 -5
    2 2 -5
    2 2 -5
    -2 -2 -5
    2 -2 -5
    -2 2 -5
    -2 -2 -5
    2 2 -5
    2 -2 -5
    -2 2 -5
    -2 2 -5
    2 -2 -5
    2 2 -5
    -2 -2 -5
    2 2 -5
    2 -2 -5
    -2 2 -5
    2 2 -5
    2 -3 -5
    2 -3 -5
    2 -3 -5
    2 3 -5
    2 3 -5
    2 -3 -5
    -2 -3 -5
    -2 3 -5
    -2 -3 -5
    2 -3 -5
    -2 -3 -5
    2 3 -5
    -2 3 -5
    -2 -3 -5
    -2 3 -5
    -2 3 -5
    2 -3 -5
    2 3 -5
    2 -3 -5
    2 3 -5
    2 -4 -5
    -2 -4 -5
    -2 4 -5
    -2 -4 -5
    -2 -4 -5
    2 -4 -5
    -2 -4 -5
    2 4 -5
    -2 4 -5
    -2 4 -5
    2 4 -5
    2 -4 -5
    2 5 -5
    2 -5 -5
    -2 -5 -5
    -2 -5 -5
    -2 -5 -5
    2 -5 -5
    -2 -5 -5
    2 -5 -5
    -2 5 -5
    -2 -6 -5
    2 -6 -5
    -2 -6 -5
    -2 -6 -5
    2 -6 -5
    -2 -6 -5
    -2 6 -5
    2 -6 -5
    2 6 -5
    2 7 -5
    -2 -7 -5
    2 -7 -5
    -2 -7 -5
    -2 -7 -5
    -2 7 -5
    2 7 -5
    -2 7 -5
    2 -7 -5
    -2 -8 -5
    -2 -8 -5
    -2 -8 -5
    -2 8 -5
    2 8 -5
    2 -8 -5
    -2 8 -5
    2 8 -5
    -2 -9 -5
    -2 -9 -5
    -2 -9 -5
    2 9 -5
    -2 9 -5
    2 9 -5
    2 -9 -5
    2 9 -5
    -2 -10 -5
    -2 -10 -5
    -2 -10 -5
    2 -10 -5
    2 10 -5
    2 10 -5
    -2 10 -5
    2 10 -5
    -2 -11 -5
    -2 -11 -5
    -2 -11 -5
    2 -11 -5
    -2 11 -5
    2 11 -5
    2 11 -5
    -2 -12 -5
    -2 -12 -5
    -2 -12 -5
    2 12 -5
    -2 12 -5
    2 12 -5
    -2 12 -5
    3 0 -5
    3 0 -5
    -3 0 -5
    -3 0 -5
    -3 0 -5
    -3 0 -5
    -3 0 -5
    3 0 -5
    3 0 -5
    3 -1 -5
    3 1 -5
    3 1 -5
    3 -1 -5
    -3 -1 -5
    -3 1 -5
    -3 -1 -5
    -3 1 -5
    -3 1 -5
    -3 -1 -5
    -3 1 -5
    -3 -1 -5
    -3 -1 -5
    -3 1 -5
    3 -1 -5
    3 1 -5
    3 1 -5
    3 -1 -5
    3 -2 -5
    3 2 -5
    3 -2 -5
    3 2 -5
    3 -2 -5
    -3 -2 -5
    -3 2 -5
    -3 -2 -5
    -3 2 -5
    -3 2 -5
    -3 -2 -5
    -3 -2 -5
    -3 -2 -5
    -3 2 -5
    3 -2 -5
    3 2 -5
    3 2 -5
    3 -2 -5
    -3 2 -5
    3 -3 -5
    -3 -3 -5
    -3 -3 -5
    -3 3 -5
    -3 3 -5
    -3 -3 -5
    -3 -3 -5
    3 3 -5
    -3 -3 -5
    -3 3 -5
    3 -3 -5
    3 3 -5
    -3 3 -5
    3 3 -5
    -3 -4 -5
    3 -4 -5
    -3 4 -5
    -3 -4 -5
    -3 -4 -5
    3 4 -5
    -3 -4 -5
    3 -4 -5
    -3 4 -5
    3 4 -5
    -3 5 -5
    -3 -5 -5
    3 -5 -5
    -3 -5 -5
    -3 -5 -5
    -3 -5 -5
    3 5 -5
    3 5 -5
    3 5 -5
    3 -5 -5
    3 6 -5
    3 -6 -5
    -3 -6 -5
    3 -6 -5
    -3 -6 -5
    -3 -6 -5
    3 6 -5
    -3 -6 -5
    3 6 -5
    3 -6 -5
    -3 6 -5
    3 7 -5
    -3 -7 -5
    3 -7 -5
    -3 -7 -5
    -3 -7 -5
    3 -7 -5
    -3 -7 -5
    3 7 -5
    -3 7 -5
    3 7 -5
    3 -7 -5
    -3 7 -5
    3 7 -5
    3 8 -5
    -3 -8 -5
    3 -8 -5
    -3 8 -5
    -3 -8 -5
    -3 -8 -5
    3 -8 -5
    3 8 -5
    -3 8 -5
    3 8 -5
    3 -8 -5
    3 8 -5
    -3 -9 -5
    -3 -9 -5
    -3 -9 -5
    3 -9 -5
    3 9 -5
    -3 9 -5
    3 9 -5
    3 -9 -5
    3 9 -5
    -3 -10 -5
    -3 -10 -5
    -3 -10 -5
    3 -10 -5
    3 10 -5
    -3 10 -5
    3 10 -5
    3 10 -5
    -3 -11 -5
    -3 -11 -5
    -3 -11 -5
    3 -11 -5
    -3 11 -5
    3 11 -5
    3 11 -5
    -3 -12 -5
    -3 -12 -5
    3 -12 -5
    -3 12 -5
    3 12 -5
    4 0 -5
    4 0 -5
    4 0 -5
    -4 0 -5
    -4 0 -5
    -4 0 -5
    -4 0 -5
    -4 0 -5
    4 0 -5
    4 -1 -5
    4 -1 -5
    -4 1 -5
    -4 -1 -5
    -4 1 -5
    -4 -1 -5
    -4 -1 -5
    -4 1 -5
    4 1 -5
    4 1 -5
    4 -1 -5
    4 2 -5
    4 -2 -5
    4 -2 -5
    4 -2 -5
    -4 2 -5
    -4 -2 -5
    -4 2 -5
    -4 -2 -5
    4 2 -5
    -4 -2 -5
    -4 2 -5
    -4 2 -5
    4 3 -5
    4 -3 -5
    4 -3 -5
    -4 3 -5
    4 -3 -5
    -4 3 -5
    -4 -3 -5
    -4 -3 -5
    -4 -3 -5
    4 3 -5
    -4 -3 -5
    -4 3 -5
    4 4 -5
    4 -4 -5
    -4 -4 -5
    4 -4 -5
    -4 4 -5
    4 4 -5
    -4 -4 -5
    -4 -4 -5
    4 4 -5
    -4 4 -5
    -4 -5 -5
    4 -5 -5
    -4 -5 -5
    -4 -5 -5
    4 -5 -5
    4 5 -5
    -4 -5 -5
    4 -5 -5
    -4 5 -5
    4 5 -5
    4 6 -5
    4 -6 -5
    -4 -6 -5
    4 -6 -5
    -4 -6 -5
    -4 -6 -5
    4 -6 -5
    -4 -6 -5
    4 6 -5
    4 6 -5
    4 6 -5
    -4 6 -5
    4 -6 -5
    4 7 -5
    -4 -7 -5
    4 -7 -5
    -4 -7 -5
    -4 -7 -5
    4 -7 -5
    -4 -7 -5
    4 7 -5
    4 -7 -5
    4 7 -5
    4 7 -5
    -4 7 -5
    4 8 -5
    -4 -8 -5
    4 -8 -5
    -4 -8 -5
    -4 -8 -5
    4 -8 -5
    4 8 -5
    -4 8 -5
    4 8 -5
    4 8 -5
    4 -8 -5
    -4 8 -5
    -4 -9 -5
    4 -9 -5
    -4 -9 -5
    -4 -9 -5
    4 -9 -5
    4 9 -5
    4 9 -5
    -4 9 -5
    4 9 -5
    4 -9 -5
    -4 -10 -5
    -4 -10 -5
    -4 -10 -5
    4 -10 -5
    -4 10 -5
    4 10 -5
    -4 -11 -5
    -4 -11 -5
    -4 -11 -5
    4 -11 -5
    -4 11 -5
    4 11 -5
    -4 -12 -5
    4 -12 -5
    -4 12 -5
    5 0 -5
    -5 0 -5
    -5 0 -5
    5 -1 -5
    5 1 -5
    5 -1 -5
    -5 -1 -5
    -5 1 -5
    -5 1 -5
    -5 -1 -5
    5 1 -5
    5 -2 -5
    5 -2 -5
    -5 2 -5
    -5 -2 -5
    -5 2 -5
    -5 -2 -5
    -5 -2 -5
    5 2 -5
    5 2 -5
    -5 2 -5
    5 2 -5
    5 -3 -5
    5 -3 -5
    5 -3 -5
    -5 3 -5
    -5 -3 -5
    -5 -3 -5
    5 3 -5
    5 3 -5
    -5 3 -5
    5 3 -5
    -5 4 -5
    5 -4 -5
    5 -4 -5
    -5 4 -5
    -5 -4 -5
    5 -4 -5
    -5 -4 -5
    5 4 -5
    5 4 -5
    5 4 -5
    5 -5 -5
    5 -5 -5
    -5 -5 -5
    5 -5 -5
    5 5 -5
    -5 -5 -5
    5 5 -5
    5 5 -5
    5 -5 -5
    -5 5 -5
    5 -6 -5
    5 -6 -5
    -5 -6 -5
    -5 -6 -5
    5 -6 -5
    -5 -6 -5
    5 6 -5
    5 6 -5
    -5 6 -5
    5 -6 -5
    5 6 -5
    -5 -7 -5
    5 -7 -5
    -5 -7 -5
    5 -7 -5
    -5 -7 -5
    5 -7 -5
    5 7 -5
    -5 -7 -5
    5 7 -5
    -5 7 -5
    5 7 -5
    -5 -8 -5
    5 -8 -5
    -5 -8 -5
    -5 -8 -5
    5 -8 -5
    5 8 -5
    -5 -8 -5
    5 8 -5
    5 -8 -5
    -5 8 -5
    5 8 -5
    -5 -9 -5
    5 -9 -5
    -5 -9 -5
    -5 -9 -5
    5 -9 -5
    5 9 -5
    -5 9 -5
    5 9 -5
    5 -9 -5
    -5 -10 -5
    -5 -10 -5
    5 10 -5
    -5 10 -5
    -5 -11 -5
    -5 -11 -5
    5 11 -5
    -5 11 -5
    6 0 -5
    6 0 -5
    -6 0 -5
    -6 0 -5
    6 -1 -5
    6 1 -5
    6 -1 -5
    6 1 -5
    -6 1 -5
    -6 -1 -5
    -6 1 -5
    -6 -1 -5
    6 1 -5
    6 -2 -5
    6 2 -5
    6 -2 -5
    -6 -2 -5
    -6 2 -5
    -6 2 -5
    -6 -2 -5
    -6 -2 -5
    -6 2 -5
    6 2 -5
    6 -3 -5
    6 -3 -5
    -6 3 -5
    -6 -3 -5
    -6 3 -5
    -6 -3 -5
    -6 3 -5
    6 3 -5
    6 -4 -5
    -6 -4 -5
    -6 4 -5
    -6 -4 -5
    6 4 -5
    -6 4 -5
    6 4 -5
    6 -5 -5
    6 -5 -5
    6 -5 -5
    -6 -5 -5
    -6 -5 -5
    -6 5 -5
    6 5 -5
    6 5 -5
    6 -5 -5
    6 -6 -5
    6 -6 -5
    -6 -6 -5
    -6 -6 -5
    -6 -6 -5
    6 6 -5
    -6 6 -5
    6 -6 -5
    6 6 -5
    6 -7 -5
    -6 -7 -5
    -6 -7 -5
    6 7 -5
    -6 7 -5
    6 -7 -5
    6 7 -5
    6 -8 -5
    -6 -8 -5
    6 8 -5
    6 -8 -5
    -6 8 -5
    6 8 -5
    6 -9 -5
    -6 -9 -5
    6 -9 5
    6 9 -5
    -6 9 -5
    6 -10 -5
    -6 -10 -5
    6 10 -5
    -6 10 -5
    7 0 -5
    7 0 -5
    -7 0 -5
    -7 0 -5
    7 -1 -5
    7 1 -5
    7 -1 -5
    7 1 -5
    -7 1 -5
    -7 -1 -5
    -7 1 -5
    -7 -1 -5
    -7 -1 -5
    7 1 -5
    7 -2 -5
    7 2 -5
    7 -2 -5
    7 2 -5
    -7 -2 -5
    -7 2 -5
    -7 2 -5
    -7 -2 -5
    -7 2 -5
    7 2 -5
    7 -3 -5
    7 3 -5
    7 -3 -5
    -7 3 -5
    -7 -3 -5
    -7 3 -5
    7 3 -5
    7 -4 -5
    7 -4 -5
    -7 4 -5
    -7 -4 -5
    -7 4 -5
    7 4 -5
    7 -5 -5
    7 -5 -5
    -7 5 -5
    -7 -5 -5
    -7 5 -5
    7 5 -5
    7 -5 -5
    7 -6 -5
    7 -6 -5
    -7 6 -5
    -7 -6 -5
    -7 -6 -5
    -7 6 -5
    7 -6 -5
    7 6 -5
    7 -7 -5
    7 -7 -5
    -7 7 -5
    -7 -7 -5
    -7 -7 -5
    7 7 -5
    -7 7 -5
    7 7 -5
    7 -8 -5
    -7 8 -5
    -7 -8 -5
    7 -8 5
    -7 8 -5
    -7 -9 5
    7 -9 -5
    -7 9 -5
    -7 -9 -5
    7 -9 5
    8 0 -5
    8 0 -5
    8 -1 -5
    8 1 -5
    8 -1 -5
    8 1 -5
    -8 1 -5
    -8 -1 -5
    8 -2 -5
    8 2 -5
    8 -2 -5
    8 2 -5
    -8 2 -5
    -8 -2 -5
    -8 2 -5
    8 3 -5
    8 -3 -5
    8 3 -5
    8 3 5
    -8 -3 -5
    -8 -3 -5
    -8 3 -5
    -8 3 -5
    8 3 -5
    8 4 -5
    8 -4 -5
    -8 -4 -5
    8 4 -5
    -8 4 -5
    8 -4 -5
    8 5 -5
    8 -5 -5
    8 -5 -5
    -8 -5 -5
    -8 -5 -5
    8 -5 -5
    -8 5 -5
    8 6 -5
    8 -6 -5
    -8 -6 -5
    -8 -6 -5
    -8 6 -5
    8 7 -5
    8 -7 -5
    -8 -7 -5
    -8 -7 -5
    -8 7 -5
    9 0 -5
    9 0 -5
    -9 0 -5
    9 -1 -5
    9 1 -5
    9 -1 -5
    9 1 -5
    9 1 5
    -9 1 5
    -9 -1 -5
    -9 -1 -5
    -9 1 -5
    9 -2 -5
    9 2 -5
    9 -2 -5
    9 2 -5
    9 2 5
    -9 2 5
    -9 -2 -5
    -9 -2 -5
    -9 2 -5
    9 3 -5
    9 -3 -5
    9 3 -5
    -9 3 5
    9 3 5
    -9 -3 -5
    -9 3 -5
    9 -3 -5
    -9 3 -5
    9 4 -5
    9 -4 -5
    9 4 5
    -9 -4 -5
    -9 -4 -5
    -9 4 -5
    9 5 -5
    -9 -5 -5
    -9 -5 -5
    -9 5 -5
    0 0 -6
    0 0 -6
    0 0 -6
    0 0 -6
    0 -1 -6
    0 1 -6
    0 -1 -6
    0 1 -6
    0 1 -6
    0 -1 -6
    0 -1 -6
    0 1 -6
    0 -1 -6
    0 1 -6
    0 -2 -6
    0 2 -6
    0 -2 -6
    0 -2 -6
    0 -2 -6
    0 -2 -6
    0 2 -6
    0 -2 -6
    0 2 -6
    0 -3 -6
    0 3 -6
    0 -3 -6
    0 -3 -6
    0 -3 -6
    0 3 -6
    0 -3 -6
    0 3 -6
    0 -4 -6
    0 -4 -6
    0 4 -6
    0 4 -6
    0 4 -6
    0 -5 -6
    0 -5 -6
    0 5 -6
    0 5 -6
    0 -6 -6
    0 -6 -6
    0 -6 -6
    0 6 -6
    0 -7 -6
    0 -7 -6
    0 7 -6
    0 -8 -6
    0 -8 -6
    0 -8 -6
    0 8 -6
    0 -9 -6
    0 9 -6
    0 10 -6
    0 10 -6
    0 -11 -6
    0 11 -6
    0 11 -6
    1 0 -6
    -1 0 -6
    1 0 -6
    1 0 -6
    1 0 -6
    -1 0 -6
    -1 0 -6
    1 0 -6
    1 -1 -6
    -1 -1 -6
    1 1 -6
    1 -1 -6
    1 1 -6
    -1 -1 -6
    1 1 -6
    1 -1 -6
    -1 -1 -6
    1 -1 -6
    -1 -1 -6
    1 1 -6
    -1 1 -6
    -1 -1 -6
    -1 1 -6
    1 -1 -6
    1 1 -6
    1 -2 -6
    -1 -2 -6
    1 2 -6
    1 -2 -6
    1 2 -6
    1 -2 -6
    -1 -2 -6
    1 -2 -6
    -1 -2 -6
    1 2 -6
    -1 2 -6
    -1 -2 -6
    -1 2 -6
    1 -2 -6
    1 2 -6
    1 -3 -6
    -1 -3 -6
    1 3 -6
    1 -3 -6
    1 -3 -6
    1 -3 -6
    -1 -3 -6
    1 -3 -6
    -1 -3 -6
    1 3 -6
    -1 3 -6
    -1 -3 -6
    -1 3 -6
    1 -3 -6
    1 3 -6
    -1 3 -6
    1 -4 -6
    -1 -4 -6
    1 -4 -6
    1 -4 -6
    -1 -4 -6
    1 -4 -6
    -1 -4 -6
    1 4 -6
    -1 4 -6
    -1 4 -6
    1 4 -6
    -1 5 -6
    1 -5 -6
    -1 -5 -6
    -1 -5 -6
    1 -5 -6
    -1 -5 -6
    -1 5 -6
    1 5 -6
    1 -6 -6
    -1 -6 -6
    -1 -6 -6
    -1 -6 -6
    1 -6 -6
    -1 -6 -6
    1 -6 -6
    -1 6 -6
    1 6 -6
    -1 6 -6
    -1 -7 -6
    -1 -7 -6
    -1 -7 -6
    1 -7 -6
    -1 -7 -6
    1 -7 -6
    -1 7 -6
    1 7 -6
    -1 7 -6
    -1 -8 -6
    -1 -8 -6
    -1 -8 -6
    1 -8 -6
    -1 -8 -6
    1 8 -6
    1 8 -6
    -1 8 -6
    1 9 -6
    -1 -9 -6
    -1 -9 -6
    -1 -9 -6
    1 -9 -6
    -1 -9 -6
    1 9 -6
    -1 9 -6
    1 9 -6
    -1 9 -6
    -1 -10 -6
    -1 -10 -6
    1 -10 -6
    -1 -10 -6
    1 10 -6
    1 10 -6
    -1 10 -6
    -1 -11 -6
    1 -11 -6
    -1 -11 -6
    -1 11 -6
    1 11 -6
    2 0 -6
    -2 0 -6
    2 0 -6
    2 0 -6
    2 0 -6
    -2 0 -6
    -2 0 -6
    2 0 -6
    2 -1 -6
    2 1 -6
    -2 -1 -6
    2 1 -6
    2 1 -6
    2 -1 -6
    2 -1 -6
    -2 -1 -6
    -2 -1 -6
    2 -1 -6
    -2 -1 -6
    2 1 -6
    -2 1 -6
    -2 -1 -6
    -2 1 -6
    2 -1 -6
    2 1 -6
    2 -2 -6
    -2 -2 -6
    2 -2 -6
    2 2 -6
    2 -2 -6
    -2 -2 -6
    -2 -2 -6
    2 -2 -6
    -2 -2 -6
    2 2 -6
    -2 2 -6
    -2 -2 -6
    -2 2 -6
    2 -2 -6
    2 2 -6
    2 -3 -6
    2 -3 -6
    2 3 -6
    2 -3 -6
    -2 -3 -6
    -2 -3 -6
    2 3 -6
    -2 3 -6
    2 -3 -6
    -2 -3 -6
    -2 -3 -6
    -2 3 -6
    2 -3 -6
    2 3 -6
    -2 3 -6
    2 -4 -6
    -2 -4 -6
    -2 -4 -6
    2 -4 -6
    -2 -4 -6
    2 4 -6
    -2 4 -6
    2 -5 -6
    -2 -5 -6
    -2 -5 -6
    2 -5 -6
    -2 -5 -6
    2 5 -6
    -2 5 -6
    2 -5 -6
    2 5 -6
    2 -6 -6
    -2 -6 -6
    -2 -6 -6
    -2 -6 -6
    2 -6 -6
    -2 -6 -6
    2 6 -6
    2 -6 -6
    -2 6 -6
    2 6 -6
    2 -7 -6
    -2 -7 -6
    -2 -7 -6
    -2 -7 -6
    2 7 -6
    2 -7 -6
    -2 -7 -6
    2 -7 -6
    2 7 -6
    -2 7 -6
    2 7 -6
    2 8 -6
    2 -8 -6
    -2 -8 -6
    -2 -8 -6
    -2 -8 -6
    2 -8 -6
    -2 -8 -6
    2 8 -6
    -2 8 -6
    2 8 -6
    2 9 -6
    -2 -9 -6
    -2 -9 -6
    -2 -9 -6
    2 9 -6
    -2 9 -6
    2 9 -6
    -2 -10 -6
    -2 -10 -6
    -2 -10 -6
    2 10 -6
    2 -10 -6
    -2 10 -6
    2 10 -6
    3 0 -6
    3 0 -6
    -3 0 -6
    -3 0 -6
    3 0 -6
    3 -1 -6
    3 -1 -6
    3 1 -6
    3 1 -6
    3 -1 -6
    -3 -1 -6
    -3 1 -6
    -3 -1 -6
    -3 -1 -6
    -3 1 -6
    3 -1 -6
    3 1 -6
    3 2 -6
    3 -2 -6
    3 -2 -6
    3 2 -6
    3 -2 -6
    -3 -2 -6
    -3 2 -6
    -3 -2 -6
    -3 -2 -6
    -3 2 -6
    3 3 -6
    3 -3 -6
    3 3 -6
    3 -3 -6
    -3 -3 -6
    -3 3 -6
    -3 -3 -6
    -3 -3 -6
    -3 3 -6
    -3 3 -6
    3 -3 -6
    3 4 -6
    3 -4 -6
    -3 -4 -6
    -3 -4 -6
    3 4 -6
    -3 4 -6
    3 -4 -6
    3 5 -6
    -3 -5 -6
    -3 -5 -6
    3 5 -6
    -3 5 -6
    3 -5 -6
    3 6 -6
    3 -6 -6
    -3 -6 -6
    -3 -6 -6
    -3 -6 -6
    3 6 -6
    3 -6 -6
    -3 6 -6
    3 -6 -6
    3 7 -6
    3 -7 -6
    -3 -7 -6
    -3 -7 -6
    -3 -7 -6
    3 7 -6
    3 -7 -6
    -3 7 -6
    3 7 -6
    3 8 -6
    3 -8 -6
    -3 -8 -6
    -3 -8 -6
    -3 -8 -6
    3 8 -6
    3 -8 -6
    -3 8 -6
    3 8 -6
    -3 -9 -6
    -3 -9 -6
    -3 -9 -6
    3 9 -6
    -3 9 -6
    3 9 -6
    -3 -10 -6
    -3 -10 -6
    -3 -10 -6
    3 10 -6
    -3 10 -6
    4 0 -6
    4 0 -6
    -4 0 -6
    -4 0 -6
    -4 0 -6
    4 -1 -6
    4 1 -6
    4 1 -6
    4 -1 -6
    -4 1 -6
    -4 -1 -6
    -4 1 -6
    -4 -1 -6
    -4 -1 -6
    -4 1 -6
    4 2 -6
    4 -2 -6
    4 -2 -6
    4 2 -6
    4 -2 -6
    -4 2 -6
    -4 -2 -6
    -4 2 -6
    -4 -2 -6
    -4 2 -6
    4 3 -6
    4 -3 -6
    4 3 -6
    4 -3 -6
    -4 -3 -6
    -4 3 -6
    -4 -3 -6
    -4 3 -6
    -4 -3 -6
    -4 3 -6
    -4 3 -6
    4 -3 -6
    4 4 -6
    -4 -4 -6
    4 -4 -6
    -4 4 -6
    -4 -4 -6
    -4 4 -6
    4 4 -6
    4 -4 -6
    4 5 -6
    4 -5 -6
    -4 -5 -6
    -4 -5 -6
    -4 5 -6
    -4 -5 -6
    4 5 -6
    -4 5 -6
    4 -5 -6
    4 6 -6
    -4 -6 -6
    -4 -6 -6
    -4 6 -6
    -4 -6 -6
    4 6 -6
    4 -6 -6
    -4 6 -6
    4 -7 -6
    -4 -7 -6
    -4 -7 -6
    -4 7 -6
    -4 -7 -6
    4 7 -6
    4 -7 -6
    -4 7 -6
    4 7 -6
    4 -8 -6
    -4 -8 -6
    -4 -8 -6
    -4 8 -6
    -4 -8 -6
    4 8 -6
    4 -8 -6
    -4 8 -6
    4 8 -6
    -4 -9 -6
    -4 -9 -6
    -4 9 -6
    -4 -9 -6
    4 9 -6
    -4 9 -6
    -4 -10 -6
    5 0 -6
    -5 0 -6
    -5 0 -6
    -5 0 -6
    5 1 -6
    5 -1 -6
    -5 1 -6
    -5 -1 -6
    -5 1 -6
    -5 -1 -6
    -5 -1 -6
    -5 1 -6
    5 -2 -6
    5 -2 -6
    5 -2 -6
    5 2 -6
    5 -2 -6
    -5 2 -6
    -5 -2 -6
    -5 2 -6
    -5 -2 -6
    -5 2 -6
    5 2 -6
    5 -3 -6
    5 3 -6
    5 -3 -6
    -5 -3 -6
    -5 3 -6
    -5 -3 -6
    -5 3 -6
    5 -3 -6
    -5 3 -6
    5 3 -6
    5 -4 -6
    5 -4 -6
    -5 -4 -6
    -5 4 -6
    5 4 -6
    -5 4 -6
    5 -4 -6
    5 4 -6
    5 -5 -6
    -5 -5 -6
    -5 5 -6
    5 5 -6
    -5 -5 -6
    -5 5 -6
    5 -5 -6
    5 5 -6
    5 -6 -6
    -5 -6 -6
    -5 6 -6
    -5 -6 -6
    -5 6 -6
    5 -6 -6
    5 6 -6
    5 -7 -6
    -5 -7 -6
    -5 7 -6
    -5 -7 -6
    5 -7 -6
    -5 7 -6
    5 7 -6
    -5 -8 -6
    -5 -8 -6
    -5 8 -6
    -5 -8 -6
    5 -8 -6
    -5 8 -6
    5 8 -6
    5 -9 -6
    -5 9 -6
    -5 -9 -6
    6 0 -6
    6 0 -6
    -6 0 -6
    -6 0 -6
    -6 0 -6
    6 -1 -6
    6 1 -6
    6 -1 -6
    6 1 -6
    -6 1 -6
    -6 -1 -6
    -6 1 -6
    -6 -1 -6
    -6 1 -6
    6 -2 -6
    6 -2 -6
    6 2 -6
    6 2 -6
    6 -2 -6
    -6 -2 -6
    -6 2 -6
    -6 -2 -6
    -6 2 -6
    6 2 -6
    6 -3 -6
    6 3 -6
    6 3 -6
    6 -3 -6
    -6 -3 -6
    -6 3 -6
    -6 -3 -6
    -6 3 -6
    -6 3 -6
    6 3 -6
    6 -3 -6
    6 -4 -6
    -6 -4 -6
    -6 4 -6
    -6 -4 -6
    -6 4 -6
    6 -4 -6
    6 4 -6
    6 -5 -6
    -6 -5 -6
    -6 5 -6
    -6 -5 -6
    -6 5 -6
    6 -5 -6
    6 5 -6
    6 -6 -6
    -6 -6 -6
    -6 6 -6
    -6 -6 -6
    -6 6 -6
    6 -6 -6
    6 6 -6
    6 -7 -6
    -6 -7 -6
    -6 7 -6
    -6 -7 -6
    6 -7 -6
    -6 7 -6
    6 7 -6
    -6 8 -6
    7 0 -6
    7 0 -6
    -7 0 -6
    -7 0 -6
    7 -1 -6
    7 1 -6
    7 -1 -6
    7 1 -6
    7 -1 -6
    -7 -1 -6
    -7 -1 -6
    -7 1 -6
    7 -2 -6
    7 2 -6
    7 -2 -6
    7 2 -6
    7 -2 -6
    -7 -2 -6
    -7 2 -6
    -7 -2 -6
    -7 2 -6
    7 2 -6
    7 -3 -6
    7 3 -6
    7 3 -6
    7 -3 -6
    -7 -3 -6
    -7 3 -6
    -7 -3 -6
    -7 3 -6
    -7 3 -6
    7 3 -6
    7 -3 -6
    7 4 -6
    7 -4 -6
    -7 -4 -6
    -7 4 -6
    -7 -4 -6
    -7 4 -6
    7 -4 -6
    7 4 -6
    7 5 -6
    -7 5 -6
    -7 -5 -6
    -7 5 -6
    7 -5 -6
    7 5 -6
    -7 6 -6
    7 -6 -6
    7 6 -6
    8 0 -6
    -8 0 -6
    8 1 -6
    8 -1 -6
    8 1 -6
    8 -1 -6
    -8 -1 -6
    -8 1 -6
    8 -1 -6
    8 2 -6
    8 -2 -6
    8 2 -6
    8 -2 -6
    -8 -2 -6
    -8 2 -6
    8 -2 -6
    8 3 -6
    8 -3 -6
    8 -3 -6
    0 0 -7
    0 0 -7
    0 0 -7
    0 -1 -7
    0 1 -7
    0 -1 -7
    0 1 -7
    0 -1 -7
    0 1 -7
    0 -2 -7
    0 2 -7
    0 -2 -7
    0 2 -7
    0 -2 -7
    0 2 -7
    0 -3 -7
    0 3 -7
    0 -3 -7
    0 -3 -7
    0 -3 -7
    0 3 -7
    0 4 -7
    0 -4 -7
    0 5 -7
    0 -5 -7
    0 6 -7
    0 6 -7
    0 7 -7
    0 -7 -7
    0 7 -7
    0 8 -7
    0 8 -7
    1 0 -7
    -1 0 -7
    1 0 -7
    -1 0 -7
    -1 0 -7
    1 0 -7
    1 -1 -7
    -1 -1 -7
    1 1 -7
    -1 1 -7
    1 -1 -7
    -1 -1 -7
    1 1 -7
    -1 1 -7
    -1 -1 -7
    -1 1 -7
    1 -1 -7
    1 1 -7
    1 -2 -7
    -1 -2 -7
    1 2 -7
    -1 2 -7
    1 -2 -7
    1 -2 -7
    -1 -2 -7
    1 2 -7
    -1 2 -7
    -1 -2 -7
    -1 2 -7
    1 -2 -7
    1 2 -7
    1 3 -7
    -1 -3 -7
    1 3 -7
    -1 3 -7
    1 -3 -7
    1 -3 -7
    -1 -3 -7
    -1 -3 -7
    -1 3 -7
    1 -3 -7
    1 3 -7
    1 4 -7
    1 4 -7
    -1 4 -7
    1 -4 -7
    1 -4 -7
    -1 -4 -7
    1 -5 -7
    1 -5 -7
    -1 -5 -7
    1 6 -7
    -1 6 -7
    -1 -6 -7
    1 6 -7
    1 -6 -7
    -1 -6 -7
    1 7 -7
    -1 7 -7
    1 7 -7
    1 -7 -7
    -1 -7 -7
    -1 7 -7
    1 8 -7
    -1 8 -7
    1 8 -7
    1 -8 -7
    -1 -8 -7
    -1 8 -7
    2 0 -7
    -2 0 -7
    2 0 -7
    2 0 -7
    -2 0 -7
    -2 0 -7
    2 -1 -7
    2 1 -7
    -2 -1 -7
    -2 1 -7
    2 -1 -7
    2 1 -7
    2 -1 -7
    2 -1 -7
    -2 -1 -7
    2 1 -7
    -2 1 -7
    -2 -1 -7
    -2 1 -7
    2 -2 -7
    -2 -2 -7
    -2 2 -7
    2 -2 -7
    2 2 -7
    2 -2 -7
    2 -2 -7
    -2 -2 -7
    2 2 -7
    -2 -2 -7
    -2 2 -7
    2 3 -7
    -2 3 -7
    2 -3 -7
    2 -3 -7
    -2 -3 -7
    -2 -3 -7
    -2 3 -7
    2 4 -7
    -2 4 -7
    2 -4 -7
    -2 -4 -7
    2 5 -7
    -2 5 -7
    2 -5 -7
    -2 -5 -7
    2 -5 -7
    -2 -5 -7
    2 6 -7
    -2 6 -7
    2 -6 -7
    -2 -6 -7
    -2 -6 -7
    2 6 -7
    2 -6 -7
    2 7 -7
    -2 7 -7
    2 -7 -7
    -2 -7 -7
    -2 -7 -7
    2 7 -7
    2 -7 -7
    -2 8 -7
    2 8 -7
    2 -8 -7
    2 8 -7
    3 0 -7
    -3 0 -7
    -3 1 -7
    3 -1 -7
    3 1 -7
    3 -1 -7
    -3 -1 -7
    -3 -1 -7
    -3 1 -7
    -3 2 -7
    3 2 -7
    3 -2 -7
    3 -2 -7
    -3 -2 -7
    -3 -2 -7
    -3 2 -7
    -3 3 -7
    3 -3 -7
    3 3 -7
    3 -3 -7
    -3 -3 -7
    -3 -3 -7
    -3 3 -7
    3 3 -7
    -3 4 -7
    -3 -4 -7
    -3 4 -7
    3 4 -7
    -3 5 -7
    3 -5 -7
    -3 -5 -7
    -3 5 -7
    3 5 -7
    -3 6 -7
    3 -6 -7
    -3 -6 -7
    -3 -6 -7
    3 6 -7
    3 6 -7
    -3 7 -7
    3 -7 -7
    -3 -7 -7
    3 7 -7
    3 7 -7
    4 0 -7
    -4 0 -7
    -4 0 -7
    4 -1 -7
    4 1 -7
    -4 1 -7
    -4 -1 -7
    -4 -1 -7
    -4 1 -7
    4 -2 -7
    4 2 -7
    4 -2 -7
    -4 -2 -7
    -4 -2 -7
    -4 2 -7
    4 -3 -7
    4 3 -7
    4 -3 -7
    -4 -3 -7
    -4 -3 -7
    -4 3 -7
    -4 4 -7
    4 -4 -7
    -4 -4 -7
    -4 4 -7
    4 4 -7
    -4 5 -7
    -4 -5 -7
    4 -5 -7
    -4 5 -7
    4 5 -7
    -4 6 -7
    -4 -6 -7
    4 -6 -7
    4 6 -7
    5 0 -7
    -5 0 -7
    -5 0 -7
    5 -1 -7
    5 1 -7
    -5 -1 -7
    -5 -1 -7
    -5 1 -7
    5 -2 -7
    5 2 -7
    -5 -2 -7
    -5 -2 -7
    -5 2 -7
    5 3 -7
    5 -3 -7
    -5 -3 -7
    -5 3 -7
    -5 3 -7
    5 -4 -7
    -5 -4 -7
    -5 4 -7
    5 -4 -7
    5 4 -7
    5 -5 -7
    5 5 -7
    6 0 -7
    -6 0 -7
    6 -1 -7
    6 1 -7
    -6 -1 -7
    -6 1 -7
    6 -2 -7
    6 2 -7
    -6 -2 -7
    -6 2 -7
    0 0 -8
    0 1 -8
    0 -1 -8
    0 2 -8
    0 -2 -8
    0 -3 -8
    -1 0 -8
    -1 0 -8
    1 1 -8
    -1 1 -8
    1 -1 -8
    -1 -1 -8
    -1 1 -8
    -1 2 -8
    1 -2 -8
    -1 -2 -8
    -2 0 -8
    -2 -1 -8
    -2 1 -8
_diffrn_reflns_number     7833
_diffrn_reflns_av_R_equivalents     0.0862
_diffrn_reflns_av_unetI/netI     0.0411
_diffrn_reflns_theta_min     4.37
_diffrn_reflns_theta_max     71.66
_diffrn_reflns_theta_full     67.6840
_diffrn_measured_fraction_theta_max     0.9959
_diffrn_measured_fraction_theta_full     1.0000
_diffrn_reflns_limit_h_min     -12
_diffrn_reflns_limit_h_max     12
_diffrn_reflns_limit_k_min     -16
_diffrn_reflns_limit_k_max     16
_diffrn_reflns_limit_l_min     -8
_diffrn_reflns_limit_l_max     5
_reflns_number_total     977
_reflns_number_gt     824
_reflns_threshold_expression     I>=2u(I)
_refine_ls_structure_factor_coef     Fsqd
_refine_ls_matrix_type     full
_refine_ls_R_factor_all     0.0503
_refine_ls_R_factor_gt     0.0432
_refine_ls_wR_factor_gt     0.1251
_refine_ls_wR_factor_ref     0.1326
_refine_ls_goodness_of_fit_ref     1.0084
_refine_ls_restrained_S_all     1.0084
_refine_ls_number_reflns     977
_refine_ls_number_parameters     84
_refine_ls_number_restraints     0
_refine_ls_number_constraints     14
_refine_ls_hydrogen_treatment     mixed
_refine_ls_weighting_scheme     calc
_refine_ls_weighting_details
              'w=1/[\s^2^(Fo^2^)+(0.0787P)^2^+0.2674P] where P=(Fo^2^+2Fc^2^)/3'
_refine_ls_shift/su_max     -0.0005
_refine_ls_shift/su_mean     0.0001
_refine_diff_density_max     0.2920
_refine_diff_density_min     -0.3488
loop_
    _atom_type_symbol
    _atom_type_scat_Cromer_Mann_a1
    _atom_type_scat_Cromer_Mann_a2
    _atom_type_scat_Cromer_Mann_a3
    _atom_type_scat_Cromer_Mann_a4
    _atom_type_scat_Cromer_Mann_b1
    _atom_type_scat_Cromer_Mann_b2
    _atom_type_scat_Cromer_Mann_b3
    _atom_type_scat_Cromer_Mann_b4
    _atom_type_scat_Cromer_Mann_c
    _atom_type_scat_dispersion_source
    _atom_type_scat_dispersion_real
    _atom_type_scat_dispersion_imag
    _atom_type_scat_source
    C 2.31000 1.02000 1.58860 0.86500 20.84390 10.20750 0.56870 51.65120 0.21560
 'Brennan, Cowan, Rev. Sci. Instrum., 1992, 63, 850' 0.01788 0.00908
                     'International Tables Volume C Table 6.1.1.4 (pp. 500-502)'
    Cl 11.46040 7.19640 6.25560 1.64550 0.01040 1.16620 18.51940 47.77840
                                                                        -9.55740
   'Brennan, Cowan, Rev. Sci. Instrum., 1992, 63, 850' 0.36457 0.70364
                     'International Tables Volume C Table 6.1.1.4 (pp. 500-502)'
    H 0.49300 0.32291 0.14019 0.04081 10.51090 26.12570 3.14236 57.79970 0.00304
 'Brennan, Cowan, Rev. Sci. Instrum., 1992, 63, 850' 0.00000 0.00000
                     'International Tables Volume C Table 6.1.1.4 (pp. 500-502)'
    N 12.21260 3.13220 2.01250 1.16630 0.00570 9.89330 28.99750 0.58260
                                                                       -11.52900
  'Brennan, Cowan, Rev. Sci. Instrum., 1992, 63, 850' 0.03110 0.01806
                     'International Tables Volume C Table 6.1.1.4 (pp. 500-502)'
    O 3.04850 2.28680 1.54630 0.86700 13.27710 5.70110 0.32390 32.90890 0.25080
'Brennan, Cowan, Rev. Sci. Instrum., 1992, 63, 850' 0.04960 0.03234
                     'International Tables Volume C Table 6.1.1.4 (pp. 500-502)'
_computing_data_collection
;
CrysAlisPro (Rigaku OD, 2020)
;
_computing_cell_refinement
;
CrysAlisPro (Rigaku OD, 2020)
;
_computing_data_reduction
;
CrysAlisPro (Rigaku OD, 2020)
;
_computing_structure_solution
;
<i>SHELXT</i> (Sheldrick, 2015)
;
_computing_structure_refinement
;
<i>Olex2-refine</i> (Bourhis <i>et al.</i>,  2015)
;
_computing_molecular_graphics
;
Olex2 (Dolomanov <i>et al.</i>,  2009)
;
_computing_publication_material
;
Olex2 (Dolomanov <i>et al.</i>,  2009)
;
loop_
    _atom_site_type_symbol
    _atom_site_label
    _atom_site_fract_x
    _atom_site_fract_y
    _atom_site_fract_z
    _atom_site_U_iso_or_equiv
    _atom_site_adp_type
    _atom_site_occupancy
    Cl Cl1 0.15171(8) 0.09775(5) 0.75 0.0549(3) Uani 1.000000
    O O1 0.2374(3) 0.60927(16) 0.75 0.0819(9) Uani 1.000000
    N N1 0.1883(2) 0.31959(17) 0.75 0.0472(6) Uani 1.000000
    H H1 0.1741(2) 0.25748(17) 0.75 0.0708(9) Uiso 1.000000
    C C2 0.0870(3) 0.3786(2) 0.75 0.0463(7) Uani 1.000000
    N N3 0.1070(3) 0.47530(17) 0.75 0.0502(6) Uani 1.000000
    H H3 0.0384(3) 0.51250(17) 0.75 0.0753(10) Uiso 1.000000
    C C4 0.2314(3) 0.5209(2) 0.75 0.0558(8) Uani 1.000000
    C C5 0.4723(3) 0.4864(3) 0.75 0.0622(9) Uani 1.000000
    H H5 0.4897(3) 0.5532(3) 0.75 0.0746(10) Uiso 1.000000
    C C6 0.5757(4) 0.4204(3) 0.75 0.0679(9) Uani 1.000000
    H H6 0.6625(4) 0.4428(3) 0.75 0.0814(11) Uiso 1.000000
    C C7 0.5498(4) 0.3204(3) 0.75 0.0659(9) Uani 1.000000
    H H7 0.6197(4) 0.2762(3) 0.75 0.0791(11) Uiso 1.000000
    C C8 0.4220(3) 0.2862(2) 0.75 0.0584(8) Uani 1.000000
    H H8 0.4052(3) 0.2192(2) 0.75 0.0701(10) Uiso 1.000000
    C C9 0.3187(3) 0.3528(2) 0.75 0.0469(7) Uani 1.000000
    C C10 0.3423(3) 0.4534(2) 0.75 0.0491(7) Uani 1.000000
    C C11 -0.0492(4) 0.3396(3) 0.75 0.0610(9) Uani 1.000000
    H H11a -0.058(4) 0.274(4) 0.75 0.0914(13) Uiso 1.000000
    H H11b -0.090(3) 0.360(2) 0.869(5) 0.0914(13) Uiso 1.000000
loop_
    _atom_site_aniso_label
    _atom_site_aniso_U_11
    _atom_site_aniso_U_22
    _atom_site_aniso_U_33
    _atom_site_aniso_U_12
    _atom_site_aniso_U_13
    _atom_site_aniso_U_23
    Cl1 0.0623(5) 0.0370(4) 0.0655(5) -0.0071(3) -0.000000 0.000000
    O1 0.0805(18) 0.0339(12) 0.131(3) -0.0025(11) -0.000000 0.000000
    N1 0.0543(14) 0.0323(11) 0.0551(14) -0.0005(10) -0.000000 0.000000
    C2 0.0531(16) 0.0375(13) 0.0483(15) 0.0031(12) -0.000000 0.000000
    N3 0.0558(15) 0.0351(12) 0.0597(14) 0.0064(11) -0.000000 0.000000
    C4 0.0652(19) 0.0372(15) 0.0651(18) -0.0022(13) -0.000000 0.000000
    C5 0.065(2) 0.0510(18) 0.070(2) -0.0085(16) -0.000000 0.000000
    C6 0.0526(19) 0.071(2) 0.080(2) -0.0055(17) -0.000000 0.000000
    C7 0.0546(19) 0.067(2) 0.076(2) 0.0093(17) -0.000000 0.000000
    C8 0.0633(19) 0.0425(16) 0.069(2) 0.0071(14) -0.000000 0.000000
    C9 0.0555(17) 0.0378(14) 0.0474(15)  0.0000(13) -0.000000 0.000000
    C10 0.0566(17) 0.0390(14) 0.0518(16) -0.0038(13) -0.000000 0.000000
    C11 0.0562(19) 0.0480(17) 0.079(2) 0.0000(15) -0.000000 0.000000
loop_
    _geom_bond_atom_site_label_1
    _geom_bond_atom_site_label_2
    _geom_bond_site_symmetry_2
    _geom_bond_distance
    _geom_bond_publ_flag
    O1 C4 . 1.208(3) ?
    N1 H1 . 0.8600 ?
    N1 C2 . 1.304(4) ?
    N1 C9 . 1.396(4) ?
    C2 N3 . 1.335(4) ?
    C2 C11 . 1.478(5) ?
    N3 H3 . 0.8600 ?
    N3 C4 . 1.404(4) ?
    C4 C10 . 1.452(5) ?
    C5 H5 . 0.9300 ?
    C5 C6 . 1.381(5) ?
    C5 C10 . 1.391(5) ?
    C6 H6 . 0.9300 ?
    C6 C7 . 1.389(5) ?
    C7 H7 . 0.9300 ?
    C7 C8 . 1.375(5) ?
    C8 H8 . 0.9300 ?
    C8 C9 . 1.386(4) ?
    C9 C10 . 1.394(4) ?
    C11 H11a . 0.91(5) ?
    C11 H11b 8_557 0.93(3) ?
    C11 H11b . 0.93(3) ?
loop_
    _geom_angle_atom_site_label_1
    _geom_angle_atom_site_label_2
    _geom_angle_atom_site_label_3
    _geom_angle_site_symmetry_1
    _geom_angle_site_symmetry_3
    _geom_angle
    _geom_angle_publ_flag
    C2 N1 H1 . . 118.56(17) ?
    C9 N1 H1 . . 118.56(15) ?
    C9 N1 C2 . . 122.9(2) ?
    N3 C2 N1 . . 119.5(3) ?
    C11 C2 N1 . . 120.7(3) ?
    C11 C2 N3 . . 119.9(3) ?
    H3 N3 C2 . . 117.49(17) ?
    C4 N3 C2 . . 125.0(3) ?
    C4 N3 H3 . . 117.49(16) ?
    N3 C4 O1 . . 119.2(3) ?
    C10 C4 O1 . . 126.5(3) ?
    C10 C4 N3 . . 114.3(2) ?
    C6 C5 H5 . . 119.8(2) ?
    C10 C5 H5 . . 119.8(2) ?
    C10 C5 C6 . . 120.4(3) ?
    H6 C6 C5 . . 120.1(2) ?
    C7 C6 C5 . . 119.8(3) ?
    C7 C6 H6 . . 120.1(2) ?
    H7 C7 C6 . . 119.6(2) ?
    C8 C7 C6 . . 120.8(3) ?
    C8 C7 H7 . . 119.6(2) ?
    H8 C8 C7 . . 120.4(2) ?
    C9 C8 C7 . . 119.1(3) ?
    C9 C8 H8 . . 120.43(19) ?
    C8 C9 N1 . . 120.1(3) ?
    C10 C9 N1 . . 118.8(3) ?
    C10 C9 C8 . . 121.1(3) ?
    C5 C10 C4 . . 121.7(3) ?
    C9 C10 C4 . . 119.5(3) ?
    C9 C10 C5 . . 118.7(3) ?
    H11a C11 C2 . . 117(3) ?
    H11b C11 C2 . . 107.9(19) ?
    H11b C11 C2 8_557 . 107.9(19) ?
    H11b C11 H11a 8_557 . 105(2) ?
    H11b C11 H11a . . 105(2) ?
    H11b C11 H11b . 8_557 116(4) ?
loop_
    _geom_torsion_atom_site_label_1
    _geom_torsion_atom_site_label_2
    _geom_torsion_atom_site_label_3
    _geom_torsion_atom_site_label_4
    _geom_torsion_site_symmetry_1
    _geom_torsion_site_symmetry_2
    _geom_torsion_site_symmetry_3
    _geom_torsion_site_symmetry_4
    _geom_torsion
    _geom_torsion_publ_flag
    O1 C4 N3 C2 . . . . 180.0 ?
    O1 C4 C10 C5 . . . . 0.0 ?
    O1 C4 C10 C9 . . . . 180.0 ?
    N1 C2 N3 C4 . . . . 0.0 ?
    N1 C9 C8 C7 . . . . 180.0 ?
    N1 C9 C10 C4 . . . . 0.0 ?
    N1 C9 C10 C5 . . . . 180.0 ?
    C2 N3 C4 C10 . . . . 0.0 ?
    N3 C4 C10 C5 . . . . 180.0 ?
    N3 C4 C10 C9 . . . . 0.0 ?
    C4 C10 C5 C6 . . . . 180.0 ?
    C4 C10 C9 C8 . . . . 180.0 ?
    C5 C6 C7 C8 . . . . 0.0 ?
    C5 C10 C9 C8 . . . . 0.0 ?
    C6 C7 C8 C9 . . . . 0.0 ?
    C7 C8 C9 C10 . . . . 0.0 ?
loop_
    _geom_hbond_atom_site_label_D
    _geom_hbond_atom_site_label_H
    _geom_hbond_atom_site_label_A
    _geom_hbond_site_symmetry_D
    _geom_hbond_site_symmetry_H
    _geom_hbond_site_symmetry_A
    _geom_hbond_distance_DH
    _geom_hbond_distance_HA
    _geom_hbond_distance_DA
    _geom_hbond_angle_DHA
    _geom_hbond_publ_flag
    N1 H1 Cl1 ? ? 1_555 0.86 2.19 3.052(2) 176 yes
    N3 H3 Cl1 . . 4_555 0.86 2.25 3.108(3) 175 yes
_iucr_refine_instructions_details
;
TITL exp_475_2mx4+fe(nh4)2(so4)2_a.res in Pbcm
REM Old TITL exp_475_2MX4+Fe(NH4)2(SO4)2 in Pbcm
REM SHELXT solution in Pbcm: R1 0.123, Rweak 0.075, Alpha 0.109
REM <I/s> 0.341 for 53 systematic absences, Orientation as input
REM Formula found by SHELXT: C9 N2 O Cl
REM EXTI 0.000634
CELL 1.54184 10.122126 13.653328 6.624799 90 90 90
ZERR 4 0.000511 0.000441 0.000271 0 0 0
LATT 1
SYMM -X,-Y,0.5+Z
SYMM -X,0.5+Y,0.5-Z
SYMM +X,0.5-Y,-Z
SFAC C H N O Cl
UNIT 36 36 8 4 4
L.S. 4 0 0
PLAN  5
SIZE 0.2 0.15 0.05
TEMP 21.85
CONF
ACTA
BOND
list 4
fmap 2 53
MORE -1
BOND $H
WGHT 0.078719 0.267438
FVAR 3.715042
REM <olex2.extras>
REM <HklSrc "%.\\muz-1.hkl">
REM </olex2.extras>
Cl1   5     0.151706  0.097747  0.750000  10.50000  0.06229  0.03702 =
 0.06546  0.00000 -0.00000 -0.00709
O1    4     0.237395  0.609270  0.750000  10.50000  0.08049  0.03392 =
 0.13140  0.00000 -0.00000 -0.00248
N1    3     0.188266  0.319585  0.750000  10.50000  0.05426  0.03226 =
 0.05514  0.00000 -0.00000 -0.00054
AFIX 43
H1    2     0.174059  0.257484  0.750000  10.50000 -1.50000
AFIX 0
C2    1     0.086984  0.378650  0.750000  10.50000  0.05313  0.03754 =
 0.04829  0.00000 -0.00000  0.00314
N3    3     0.106977  0.475296  0.750000  10.50000  0.05583  0.03505 =
 0.05968  0.00000 -0.00000  0.00638
AFIX 43
H3    2     0.038423  0.512505  0.750000  10.50000 -1.50000
AFIX 0
C4    1     0.231351  0.520871  0.750000  10.50000  0.06521  0.03718 =
 0.06505  0.00000 -0.00000 -0.00218
C5    1     0.472285  0.486365  0.750000  10.50000  0.06545  0.05096 =
 0.07011  0.00000 -0.00000 -0.00854
AFIX 43
H5    2     0.489690  0.553247  0.750000  10.50000 -1.20000
AFIX 0
C6    1     0.575698  0.420365  0.750000  10.50000  0.05259  0.07129 =
 0.07968  0.00000 -0.00000 -0.00550
AFIX 43
H6    2     0.662466  0.442763  0.750000  10.50000 -1.20000
AFIX 0
C7    1     0.549790  0.320446  0.750000  10.50000  0.05465  0.06689 =
 0.07613  0.00000 -0.00000  0.00929
AFIX 43
H7    2     0.619653  0.276208  0.750000  10.50000 -1.20000
AFIX 0
C8    1     0.422045  0.286204  0.750000  10.50000  0.06329  0.04248 =
 0.06943  0.00000 -0.00000  0.00708
AFIX 43
H8    2     0.405220  0.219240  0.750000  10.50000 -1.20000
AFIX 0
C9    1     0.318701  0.352762  0.750000  10.50000  0.05551  0.03785 =
 0.04743  0.00000 -0.00000 -0.00001
C10   1     0.342264  0.453391  0.750000  10.50000  0.05658  0.03900 =
 0.05180  0.00000 -0.00000 -0.00383
C11   1    -0.049226  0.339603  0.750000  10.50000  0.05615  0.04802 =
 0.07869  0.00000 -0.00000  0.00002
H11a  2    -0.058086  0.273546  0.750000  10.50000 -1.50000
H11b  2    -0.090010  0.359813  0.868861  11.00000 -1.50000
HKLF 4
END
Q1 1 0.333333 0.4 0.75 10.5 0.05 0.29
Q2 1 0.027778 0.111111 0.75 10.5 0.05 0.18
Q3 1 -0.166667 0.288889 1.041667 11 0.05 0.18
Q4 1 0.194444 0.088889 0.541667 11 0.05 0.17
Q5 1 0.25 0.044444 0.75 10.5 0.05 0.17
  REM The information below was added by Olex2.
  REM
  REM R1 = 0.0432 for 824 Fo > 4sig(Fo) and 0.0503 for all 977 data
  REM 84 parameters refined using 0 restraints
  REM Highest difference peak 0.2920, deepest hole -0.3488
  REM Mean Shift 0.0001, Max Shift -0.0005.
  REM +++ Tabular Listing of Refinement Information +++
  REM R1_all = 0.0503
  REM R1_gt = 0.0432
  REM wR_ref = 0.1326
  REM GOOF = 1.0084
  REM Shift_max = -0.0005
  REM Shift_mean = 0.0001
  REM Reflections_all = 977
  REM Reflections_gt = 824
  REM Parameters = 84
  REM Hole = -0.3488
  REM Peak = 0.2920
  REM Flack = n/a
;
