# Supplementary material for: Crystal structure and Hirshfeld surface analysis of 2-methyl­quinazolin-4(3H)-one hydro­chloride
Source: Acta Crystallogr E Crystallogr Commun. 2025 Jan 17;81(Pt 2):144–7. doi: 10.1107/S2056989025000258 (PMC11799796; doi:10.1107/S2056989025000258)
Supplement: Supplementary file 2 [file e-81-00144-Isup2.hkl]

data_I
_computing_structure_refinement   'olex2.refine 1.5 (Bourhis et al., 2015)'
_shelx_refln_list_code            4
loop_
  _space_group_symop_id
  _space_group_symop_operation_xyz
  1  x,y,z
  2  x,-y+1/2,-z
  3  -x,y+1/2,-z+1/2
  4  -x,-y,z+1/2
  5  -x,-y,-z
  6  -x,y-1/2,z
  7  x,-y-1/2,z-1/2
  8  x,y,-z-1/2

_space_group_crystal_system       orthorhombic
_space_group_IT_number            57
_space_group_name_H-M_alt         'P b c m'
_space_group_name_Hall            '-P 2c 2b'
_symmetry_space_group_name_H-M    'P b c m'
_symmetry_space_group_name_Hall   '-P 2c 2b'
_symmetry_Int_Tables_number       57
_cell_length_a                    10.1221(5)
_cell_length_b                    13.6533(4)
_cell_length_c                    6.6248(3)
_cell_angle_alpha                 90
_cell_angle_beta                  90
_cell_angle_gamma                 90
_cell_volume                      915.55(7)
loop_
  _refln_index_h
  _refln_index_k
  _refln_index_l
  _refln_F_squared_calc
  _refln_F_squared_meas
  _refln_F_squared_sigma
  _refln_F_squared_weight
  _refln_observed_status
0 0 2 70161.500 62847.400 2245.890 0.000 o
0 0 4 11799.000 13655.500 723.928 0.000 o
0 0 6 1878.470 1812.590 66.039 0.015 o
0 0 8 267.573 251.089 20.528 0.437 o
0 2 0 2928.610 2627.010 99.917 0.007 o
0 2 1 2696.870 2480.690 49.424 0.009 o
0 2 2 1476.150 1662.760 40.020 0.024 o
0 2 3 369.077 467.473 15.999 0.294 o
0 2 4 330.922 426.832 23.503 0.273 o
0 2 5 65.489 66.818 4.106 6.524 o
0 2 6 60.837 55.965 5.798 5.630 o
0 2 7 18.270 14.359 2.107 37.246 o
0 2 8 9.147 7.990 6.119 9.952 o
0 4 0 2300.160 2151.410 94.186 0.010 o
0 4 1 4941.550 4588.620 114.477 0.003 o
0 4 2 1076.740 1174.210 42.528 0.041 o
0 4 3 1460.210 1603.410 71.679 0.020 o
0 4 4 266.502 295.937 12.316 0.574 o
0 4 5 288.158 324.480 12.658 0.501 o
0 4 6 64.489 77.425 5.506 5.134 o
0 4 7 45.862 30.445 20.979 0.869 o
0 6 0 21.168 28.059 4.327 14.106 o
0 6 1 3002.530 3031.970 133.969 0.005 o
0 6 2 5.588 12.573 1.719 73.391 o
0 6 3 1129.110 1121.510 205.765 0.008 o
0 6 4 1.605 1.944 0.881 319.659 o
0 6 5 212.641 231.145 8.200 0.949 o
0 6 6 0.873 1.259 1.354 190.053 o
0 6 7 27.601 30.622 3.636 15.448 o
0 8 0 155.518 138.499 12.524 1.192 o
0 8 1 3186.670 3213.940 148.206 0.005 o
0 8 2 76.136 79.099 3.427 5.789 o
0 8 3 1383.640 1372.920 35.795 0.030 o
0 8 4 17.278 22.215 2.260 32.347 o
0 8 5 381.633 413.958 18.674 0.285 o
0 8 6 3.854 3.038 1.335 142.186 o
0 8 7 75.008 93.427 5.906 4.115 o
0 10 0 897.050 896.600 42.322 0.057 o
0 10 1 2.747 2.240 1.271 170.776 o
0 10 2 618.908 639.504 20.489 0.133 o
0 10 3 0.039 0.680 1.301 227.600 o
0 10 4 209.834 221.120 16.084 0.670 o
0 10 5 1.324 1.145 1.093 259.864 o
0 10 6 38.878 48.904 7.046 5.567 o
0 12 0 26.328 28.059 4.216 13.606 o
0 12 1 399.478 405.701 17.488 0.284 o
0 12 2 20.915 24.662 3.809 17.068 o
0 12 3 192.786 204.809 13.903 0.825 o
0 12 4 8.554 5.051 1.636 80.290 o
0 12 5 54.333 53.238 3.780 8.568 o
0 14 0 300.149 326.375 20.226 0.370 o
0 14 1 74.968 80.370 4.676 5.079 o
0 14 2 216.061 209.027 13.436 0.770 o
0 14 3 49.319 44.967 3.117 10.915 o
0 14 4 83.872 71.436 9.509 2.652 o
0 16 0 154.494 150.480 8.215 1.579 o
0 16 1 30.003 29.740 1.680 24.483 o
0 16 2 116.314 102.422 8.071 2.326 o
1 0 0 178.968 171.016 6.685 1.409 o
1 0 2 96.543 90.078 3.138 4.438 o
1 0 4 43.480 46.574 3.729 10.521 o
1 0 6 16.416 19.266 4.030 17.612 o
1 0 8 3.211 6.325 2.075 72.141 o
1 1 0 2887.440 2445.830 80.615 0.007 o
1 1 1 2184.660 2053.710 41.882 0.013 o
1 1 2 1703.270 1713.430 33.729 0.020 o
1 1 3 467.484 571.611 12.955 0.215 o
1 1 4 517.281 626.178 16.510 0.173 o
1 1 5 47.490 43.833 3.053 11.462 o
1 1 6 124.551 119.523 7.627 2.171 o
1 1 7 7.183 3.292 1.152 128.599 o
1 1 8 23.926 21.361 3.922 16.124 o
1 2 0 99.354 101.819 4.091 3.791 o
1 2 1 1238.720 1320.510 23.006 0.037 o
1 2 2 76.566 76.648 1.942 6.613 o
1 2 3 495.860 558.260 12.242 0.206 o
1 2 4 25.084 26.061 2.062 26.634 o
1 2 5 99.178 95.972 5.043 3.600 o
1 2 6 4.678 3.150 0.967 185.667 o
1 2 7 14.323 12.877 1.921 46.714 o
1 2 8 0.641 0.911 1.214 239.704 o
1 3 0 457.021 461.155 13.805 0.248 o
1 3 1 59.722 50.262 1.566 10.713 o
1 3 2 395.724 395.286 8.470 0.349 o
1 3 3 9.735 10.543 0.928 96.396 o
1 3 4 226.563 247.342 6.824 0.897 o
1 3 5 3.783 3.236 0.608 283.565 o
1 3 6 78.183 80.328 5.552 4.428 o
1 3 7 0.573 1.197 1.071 294.789 o
1 4 0 2412.950 2363.860 62.708 0.010 o
1 4 1 659.384 632.008 14.778 0.133 o
1 4 2 1114.830 1179.480 25.618 0.045 o
1 4 3 198.437 222.768 11.330 0.895 o
1 4 4 268.018 296.366 6.693 0.672 o
1 4 5 44.890 44.990 2.227 13.594 o
1 4 6 62.062 67.858 6.360 4.832 o
1 4 7 7.843 4.971 2.660 43.517 o
1 5 0 1.076 0.339 0.715 543.310 o
1 5 1 2226.360 2086.180 42.891 0.013 o
1 5 2 0.927 0.561 0.563 746.551 o
1 5 3 987.225 1067.370 32.121 0.052 o
1 5 4 2.946 2.280 0.588 357.880 o
1 5 5 299.989 356.413 11.309 0.475 o
1 5 6 1.463 0.628 0.928 337.729 o
1 5 7 61.081 12.805 3.046 11.839 o
1 6 0 28.441 22.234 2.928 20.103 o
1 6 1 89.125 101.631 4.144 4.172 o
1 6 2 36.713 36.258 1.992 18.193 o
1 6 3 15.421 23.101 3.032 25.036 o
1 6 4 24.937 26.995 1.372 31.299 o
1 6 5 4.174 4.085 0.940 190.978 o
1 6 6 7.832 5.697 1.687 79.149 o
1 6 7 1.312 0.161 0.969 336.226 o
1 7 0 3.711 15.953 2.334 50.691 o
1 7 1 738.686 735.696 24.423 0.096 o
1 7 2 3.301 1.714 0.752 295.860 o
1 7 3 341.595 358.102 7.618 0.447 o
1 7 4 12.904 12.790 1.102 70.537 o
1 7 5 91.379 95.703 3.781 4.332 o
1 7 6 6.831 8.646 1.154 109.428 o
1 7 7 18.066 16.540 4.042 17.465 o
1 8 0 368.182 415.701 19.559 0.286 o
1 8 1 766.209 687.574 22.342 0.098 o
1 8 2 214.079 254.749 6.523 0.944 o
1 8 3 326.421 311.199 9.564 0.490 o
1 8 4 65.951 74.255 3.168 6.949 o
1 8 5 85.426 92.770 3.509 4.790 o
1 8 6 15.906 14.721 2.132 39.343 o
1 8 7 13.860 13.473 3.676 21.834 o
1 9 0 86.445 66.362 3.772 5.346 o
1 9 1 29.284 27.206 1.510 26.734 o
1 9 2 58.070 51.558 2.300 10.119 o
1 9 3 39.413 40.980 1.821 16.784 o
1 9 4 22.587 22.075 1.805 32.406 o
1 9 5 26.729 26.895 1.734 27.419 o
1 9 6 4.965 7.571 1.661 88.492 o
1 10 0 94.029 91.539 5.138 3.811 o
1 10 1 19.015 18.683 1.477 42.396 o
1 10 2 79.397 77.969 3.270 5.693 o
1 10 3 9.029 8.041 1.214 93.865 o
1 10 4 40.405 38.944 2.551 14.812 o
1 10 5 3.388 3.366 0.820 243.346 o
1 10 6 12.619 12.137 2.387 40.114 o
1 11 0 5.242 3.259 1.179 146.039 o
1 11 1 295.282 261.221 8.692 0.616 o
1 11 2 7.297 7.228 1.478 89.879 o
1 11 3 187.426 188.217 6.715 1.278 o
1 11 4 7.690 7.241 1.154 108.320 o
1 11 5 71.047 79.580 3.751 5.923 o
1 11 6 3.240 2.306 0.921 237.800 o
1 12 0 15.218 16.395 2.117 39.411 o
1 12 1 39.137 47.096 2.673 13.751 o
1 12 2 11.565 11.893 1.486 64.911 o
1 12 3 17.552 15.431 1.889 40.767 o
1 12 4 4.625 3.934 0.943 183.444 o
1 12 5 3.945 3.986 0.756 231.993 o
1 13 0 43.496 49.564 3.425 10.908 o
1 13 1 75.224 67.854 3.048 6.510 o
1 13 2 34.651 40.855 2.467 16.518 o
1 13 3 32.211 29.113 2.139 21.163 o
1 13 4 17.166 20.432 1.988 36.769 o
1 13 5 7.544 5.424 1.329 103.169 o
1 14 0 168.117 163.423 8.093 1.422 o
1 14 1 32.435 33.637 1.929 20.889 o
1 14 2 128.658 122.378 4.194 2.659 o
1 14 3 19.654 20.406 1.737 37.121 o
1 14 4 57.639 50.467 3.257 9.048 o
1 15 0 1.212 0.481 0.977 328.864 o
1 15 1 27.566 28.715 1.493 27.554 o
1 15 2 0.401 -0.093 0.521 1165.580 o
1 15 3 19.305 18.674 1.151 46.119 o
1 16 0 22.866 22.575 1.994 30.182 o
1 16 1 0.125 0.076 0.435 1834.240 o
1 16 2 16.623 16.220 1.088 55.058 o
2 0 0 50.419 57.762 2.776 10.233 o
2 0 2 83.686 86.658 4.193 4.734 o
2 0 4 35.023 43.952 3.582 12.546 o
2 0 6 6.853 6.148 1.610 86.487 o
2 0 8 1.624 0.586 1.946 96.788 o
2 1 0 1009.190 942.453 41.276 0.050 o
2 1 1 250.193 277.184 6.476 0.760 o
2 1 2 724.690 721.268 21.382 0.103 o
2 1 3 94.999 97.760 3.131 4.334 o
2 1 4 224.895 246.803 7.947 0.872 o
2 1 5 46.475 43.612 2.151 13.520 o
2 1 6 41.320 36.052 1.996 16.517 o
2 1 7 12.762 10.164 1.813 54.564 o
2 1 8 5.747 2.897 2.031 72.219 o
2 2 0 270.232 241.421 8.064 0.721 o
2 2 1 3774.690 3612.800 72.107 0.004 o
2 2 2 113.078 108.407 3.660 3.332 o
2 2 3 845.619 900.849 20.494 0.076 o
2 2 4 20.501 21.299 1.449 38.816 o
2 2 5 115.498 112.648 5.896 2.732 o
2 2 6 3.572 2.529 0.837 246.202 o
2 2 7 12.501 8.848 1.821 56.264 o
2 3 0 3638.570 3425.660 178.036 0.004 o
2 3 1 281.108 274.779 6.517 0.669 o
2 3 2 2150.300 2137.590 54.503 0.012 o
2 3 3 58.013 63.424 2.654 8.864 o
2 3 4 610.208 670.573 20.687 0.131 o
2 3 5 14.253 13.830 1.139 63.560 o
2 3 6 120.632 114.899 8.317 2.129 o
2 3 7 2.586 0.806 1.347 168.857 o
2 4 0 869.122 888.543 26.093 0.071 o
2 4 1 439.464 405.231 9.864 0.297 o
2 4 2 483.336 499.600 12.683 0.226 o
2 4 3 174.819 183.219 8.011 1.305 o
2 4 4 93.817 93.709 2.803 4.584 o
2 4 5 39.654 40.280 3.168 13.121 o
2 4 6 10.400 5.940 1.660 71.141 o
2 4 7 7.323 3.878 1.727 82.275 o
2 5 0 19.594 16.923 1.882 37.416 o
2 5 1 1178.840 1166.100 29.002 0.041 o
2 5 2 1.160 1.262 0.694 495.247 o
2 5 3 512.514 554.012 19.368 0.180 o
2 5 4 0.571 0.769 0.526 890.583 o
2 5 5 142.686 157.675 5.328 1.974 o
2 5 6 0.354 0.746 0.866 455.114 o
2 5 7 26.228 18.901 7.186 6.515 o
2 6 0 349.415 315.926 17.744 0.360 o
2 6 1 62.771 56.748 2.602 8.731 o
2 6 2 175.263 146.514 4.821 1.686 o
2 6 3 9.752 9.243 0.763 107.886 o
2 6 4 33.052 31.296 1.618 22.474 o
2 6 5 0.319 -0.249 0.846 518.417 o
2 6 6 3.358 2.470 0.856 249.045 o
2 6 7 0.007 0.348 0.816 574.477 o
2 7 0 743.121 665.996 26.608 0.098 o
2 7 1 149.572 141.279 5.927 1.927 o
2 7 2 532.375 511.781 14.227 0.195 o
2 7 3 100.922 104.564 2.952 3.981 o
2 7 4 225.799 243.894 5.949 0.931 o
2 7 5 32.272 33.839 2.034 20.477 o
2 7 6 62.845 68.558 7.664 3.928 o
2 7 7 6.540 4.726 1.127 130.248 o
2 8 0 45.450 49.141 4.440 8.769 o
2 8 1 191.474 180.558 6.818 1.271 o
2 8 2 22.416 22.037 1.269 37.628 o
2 8 3 81.430 79.845 2.570 5.825 o
2 8 4 1.972 2.212 0.791 333.773 o
2 8 5 19.279 18.139 2.068 34.709 o
2 8 6 0.039 -0.325 0.793 629.563 o
2 8 7 3.692 0.648 1.044 216.595 o
2 9 0 575.931 500.722 17.644 0.171 o
2 9 1 130.876 118.437 3.720 2.722 o
2 9 2 385.760 376.950 15.085 0.324 o
2 9 3 71.446 72.585 2.550 6.948 o
2 9 4 149.888 153.285 5.107 1.929 o
2 9 5 20.439 22.973 1.788 34.268 o
2 9 6 39.027 47.379 2.565 14.016 o
2 10 0 72.457 70.576 4.165 5.848 o
2 10 1 152.196 154.772 5.179 1.882 o
2 10 2 38.404 40.565 2.342 15.758 o
2 10 3 66.519 75.576 3.338 6.712 o
2 10 4 6.558 6.238 1.237 114.032 o
2 10 5 18.321 18.816 1.652 40.932 o
2 10 6 0.322 0.827 0.680 673.165 o
2 11 0 199.473 187.271 7.925 1.140 o
2 11 1 16.305 16.882 1.530 47.489 o
2 11 2 153.454 148.093 6.415 1.787 o
2 11 3 11.309 11.215 1.166 77.624 o
2 11 4 74.150 79.626 4.078 5.511 o
2 11 5 3.228 4.262 0.952 206.479 o
2 12 0 0.077 0.226 1.430 192.666 o
2 12 1 271.139 249.957 9.729 0.671 o
2 12 2 0.141 0.244 0.983 395.505 o
2 12 3 133.888 135.652 5.131 2.299 o
2 12 4 0.632 -0.281 0.869 461.425 o
2 12 5 37.394 39.027 2.046 17.236 o
2 13 0 565.346 575.291 25.326 0.143 o
2 13 1 34.410 34.162 2.836 16.341 o
2 13 2 424.254 413.139 12.350 0.294 o
2 13 3 19.426 17.903 1.627 40.378 o
2 13 4 188.283 199.861 9.887 1.060 o
2 14 0 93.906 90.481 4.837 3.947 o
2 14 1 86.213 81.972 3.319 5.122 o
2 14 2 62.360 66.523 3.119 7.713 o
2 14 3 49.512 44.647 2.447 12.143 o
2 14 4 20.076 18.919 0.923 47.031 o
2 15 0 7.226 4.614 1.105 126.372 o
2 15 1 71.611 84.313 2.964 6.193 o
2 15 2 5.891 5.460 0.826 165.309 o
2 15 3 42.435 40.405 4.754 8.990 o
2 16 0 8.100 10.020 1.137 97.632 o
2 16 1 0.358 1.214 0.487 974.125 o
2 16 2 6.403 6.900 2.043 64.640 o
3 0 0 5094.010 4610.700 172.061 0.002 o
3 0 2 2776.010 2724.900 92.670 0.007 o
3 0 4 704.138 741.621 21.857 0.104 o
3 0 6 126.473 129.993 16.529 0.981 o
3 1 0 66.333 62.485 4.013 6.710 o
3 1 1 876.748 877.553 19.528 0.074 o
3 1 2 74.263 80.873 3.055 6.071 o
3 1 3 162.329 167.106 6.418 1.593 o
3 1 4 25.014 26.424 1.364 31.554 o
3 1 5 18.181 17.569 1.313 46.960 o
3 1 6 3.837 2.695 0.948 211.314 o
3 1 7 1.259 1.071 0.908 347.600 o
3 2 0 364.258 351.190 13.333 0.372 o
3 2 1 2470.770 2348.800 59.594 0.010 o
3 2 2 202.717 204.445 7.310 1.101 o
3 2 3 928.215 937.422 26.623 0.063 o
3 2 4 54.174 55.267 1.904 10.938 o
3 2 5 230.221 249.324 9.220 0.809 o
3 2 6 10.098 9.464 1.255 83.041 o
3 2 7 44.313 41.141 5.589 7.367 o
3 3 0 985.981 925.021 32.154 0.057 o
3 3 1 1495.080 1432.000 62.659 0.023 o
3 3 2 591.185 576.375 17.108 0.155 o
3 3 3 352.361 361.667 13.866 0.374 o
3 3 4 144.050 137.823 3.395 2.298 o
3 3 5 52.868 49.190 2.247 11.326 o
3 3 6 24.088 19.252 2.334 27.466 o
3 3 7 6.399 5.031 1.027 139.944 o
3 4 0 155.624 146.947 6.661 1.744 o
3 4 1 1625.710 1605.240 39.092 0.022 o
3 4 2 104.307 97.863 4.098 3.684 o
3 4 3 640.607 667.445 22.743 0.121 o
3 4 4 38.261 34.611 1.643 18.984 o
3 4 5 160.159 174.526 5.661 1.637 o
3 4 6 8.432 7.938 1.369 88.867 o
3 4 7 29.643 35.925 5.121 9.785 o
3 5 0 585.870 609.986 22.708 0.140 o
3 5 1 549.099 562.399 15.043 0.176 o
3 5 2 293.947 302.246 9.129 0.566 o
3 5 3 156.507 162.859 4.089 1.864 o
3 5 4 80.772 81.333 2.977 5.634 o
3 5 5 22.156 25.221 1.745 31.875 o
3 5 6 19.718 22.473 1.969 33.297 o
3 5 7 1.783 2.514 1.157 210.247 o
3 6 0 258.134 215.213 11.196 0.717 o
3 6 1 764.195 767.661 21.394 0.093 o
3 6 2 184.667 168.538 5.427 1.449 o
3 6 3 338.756 362.083 7.941 0.445 o
3 6 4 75.177 77.764 2.656 6.339 o
3 6 5 88.387 104.086 4.108 4.165 o
3 6 6 19.008 20.443 2.883 25.246 o
3 6 7 15.622 16.829 3.155 25.316 o
3 7 0 431.377 400.455 21.921 0.237 o
3 7 1 3.085 2.422 0.993 222.248 o
3 7 2 254.986 240.874 5.824 0.820 o
3 7 3 4.512 2.438 0.802 228.298 o
3 7 4 65.700 68.088 2.878 7.496 o
3 7 5 0.970 1.161 0.744 478.582 o
3 7 6 11.113 12.808 1.313 70.413 o
3 7 7 0.134 0.216 0.880 490.112 o
3 8 0 18.835 15.139 2.215 34.745 o
3 8 1 378.116 356.944 8.955 0.388 o
3 8 2 11.770 9.734 0.985 85.299 o
3 8 3 184.051 184.499 5.102 1.404 o
3 8 4 3.782 4.589 0.887 203.178 o
3 8 5 49.777 56.242 2.452 10.946 o
3 8 6 0.742 0.584 0.695 597.174 o
3 9 0 187.881 153.924 7.546 1.348 o
3 9 1 21.543 19.583 1.599 36.946 o
3 9 2 143.627 143.449 4.926 2.105 o
3 9 3 20.860 22.584 1.769 34.230 o
3 9 4 58.732 65.915 2.782 8.484 o
3 9 5 12.618 16.239 1.874 47.752 o
3 9 6 14.574 19.052 1.613 47.164 o
3 10 0 1466.550 1315.470 36.993 0.028 o
3 10 1 2.175 1.723 0.888 295.814 o
3 10 2 1073.320 1050.760 31.272 0.048 o
3 10 3 1.008 1.018 0.931 350.308 o
3 10 4 452.313 495.514 13.155 0.243 o
3 10 5 0.357 0.681 0.771 556.633 o
3 10 6 120.690 129.826 5.707 2.496 o
3 11 0 1024.710 1002.620 36.493 0.050 o
3 11 1 240.892 249.187 10.293 0.744 o
3 11 2 708.906 728.936 38.584 0.083 o
3 11 3 131.838 132.114 5.122 2.366 o
3 11 4 263.159 284.504 14.390 0.547 o
3 11 5 40.673 40.323 3.185 12.853 o
3 12 0 135.331 121.948 7.024 2.104 o
3 12 1 2.077 2.337 0.944 267.217 o
3 12 2 104.416 99.665 5.703 3.192 o
3 12 3 0.952 2.609 1.020 275.245 o
3 12 4 48.723 48.688 3.802 9.499 o
3 12 5 0.311 0.075 0.715 698.245 o
3 13 0 21.144 19.234 2.570 27.269 o
3 13 1 0.383 -0.174 0.864 491.282 o
3 13 2 13.513 14.567 1.557 54.725 o
3 13 3 1.264 0.696 1.017 301.563 o
3 13 4 4.288 2.919 0.780 232.531 o
3 14 0 194.739 204.026 9.590 1.034 o
3 14 1 54.959 64.218 2.755 9.110 o
3 14 2 146.952 149.695 6.748 1.817 o
3 14 3 31.880 31.398 2.511 19.063 o
3 14 4 65.061 21.334 3.946 8.932 o
3 15 0 0.836 1.152 0.973 332.707 o
3 15 1 52.557 53.946 2.588 10.464 o
3 15 2 1.066 0.080 0.598 718.141 o
3 15 3 27.113 21.480 2.220 25.649 o
3 16 0 21.770 19.712 1.592 36.676 o
3 16 1 18.189 17.750 1.375 45.896 o
4 0 0 978.486 968.795 37.460 0.053 o
4 0 2 614.440 621.310 22.966 0.131 o
4 0 4 257.854 267.073 8.550 0.710 o
4 0 6 82.436 74.973 15.003 1.401 o
4 1 0 254.391 240.389 9.304 0.742 o
4 1 1 876.982 840.437 23.144 0.074 o
4 1 2 119.238 94.222 3.906 3.309 o
4 1 3 429.396 463.432 19.496 0.236 o
4 1 4 27.048 25.715 1.361 30.012 o
4 1 5 128.318 135.977 10.169 1.639 o
4 1 6 4.376 3.096 1.062 175.772 o
4 1 7 28.456 21.554 2.420 23.446 o
4 2 0 26.659 22.053 1.923 27.972 o
4 2 1 27.703 32.268 1.730 24.889 o
4 2 2 29.031 24.171 1.674 27.097 o
4 2 3 3.859 2.187 1.056 193.936 o
4 2 4 18.977 20.458 1.155 45.077 o
4 2 5 7.659 7.604 1.348 94.914 o
4 2 6 6.379 5.481 1.051 135.380 o
4 2 7 1.736 2.565 0.882 299.005 o
4 3 0 392.741 504.439 20.827 0.237 o
4 3 1 8.741 7.663 1.118 102.030 o
4 3 2 207.027 277.570 9.295 0.839 o
4 3 3 0.179 0.201 0.954 417.023 o
4 3 4 39.829 45.981 1.765 15.913 o
4 3 5 1.181 1.058 0.827 401.799 o
4 3 6 6.296 3.997 0.885 163.509 o
4 3 7 0.642 -0.365 0.842 485.987 o
4 4 0 216.460 215.501 15.255 0.691 o
4 4 1 75.378 112.663 5.226 4.066 o
4 4 2 154.393 155.393 7.487 1.631 o
4 4 3 16.017 18.971 1.244 50.815 o
4 4 4 86.577 91.332 2.857 5.016 o
4 4 5 0.831 0.527 0.827 453.996 o
4 4 6 32.382 33.867 2.086 20.196 o
4 4 7 0.067 -0.490 1.041 365.918 o
4 5 0 9.138 10.281 2.522 42.321 o
4 5 1 1650.440 1822.120 47.355 0.019 o
4 5 2 1.940 1.126 1.086 243.939 o
4 5 3 790.336 864.234 16.930 0.087 o
4 5 4 0.091 -0.221 0.680 836.572 o
4 5 5 234.445 281.331 8.993 0.749 o
4 5 6 0.003 -0.184 0.945 448.557 o
4 5 7 47.545 48.833 2.378 12.238 o
4 6 0 632.799 659.617 34.813 0.102 o
4 6 1 195.783 214.476 10.347 0.968 o
4 6 2 462.359 474.091 11.031 0.251 o
4 6 3 130.954 132.327 3.922 2.544 o
4 6 4 190.634 207.649 5.005 1.267 o
4 6 5 47.978 49.739 3.080 10.805 o
4 6 6 47.592 58.712 4.160 8.467 o
4 6 7 10.303 11.313 1.246 78.603 o
4 7 0 58.790 41.166 5.267 6.765 o
4 7 1 36.868 27.424 1.584 21.578 o
4 7 2 47.258 42.163 1.935 13.919 o
4 7 3 11.077 9.152 1.058 87.423 o
4 7 4 24.448 25.881 1.579 30.803 o
4 7 5 1.830 1.579 0.710 404.693 o
4 7 6 7.112 8.162 1.713 75.961 o
4 8 0 3.306 2.787 1.356 146.430 o
4 8 1 296.685 288.513 7.515 0.598 o
4 8 2 1.126 1.905 0.853 361.262 o
4 8 3 181.371 182.578 4.899 1.445 o
4 8 4 0.129 0.416 0.770 613.138 o
4 8 5 72.137 81.629 2.977 6.249 o
4 8 6 0.470 0.193 0.699 678.903 o
4 9 0 394.056 351.452 13.381 0.341 o
4 9 1 11.177 9.486 1.066 85.771 o
4 9 2 310.266 309.103 9.944 0.516 o
4 9 3 8.222 7.962 1.265 95.718 o
4 9 4 147.771 153.036 5.615 1.908 o
4 9 5 3.602 2.863 0.899 225.838 o
4 9 6 45.694 52.573 3.916 9.443 o
4 10 0 34.351 34.231 3.296 14.660 o
4 10 1 233.664 233.005 6.568 0.904 o
4 10 2 33.831 37.334 2.883 15.863 o
4 10 3 113.347 118.906 6.674 2.543 o
4 10 4 21.387 23.768 1.772 33.060 o
4 10 5 33.909 37.718 2.799 16.089 o
4 10 6 6.448 9.466 3.855 23.302 o
4 11 0 1.069 0.953 1.545 150.091 o
4 11 1 2.325 3.298 1.188 185.290 o
4 11 2 1.321 0.871 1.046 283.007 o
4 11 3 0.573 -0.012 0.922 420.261 o
4 11 4 1.111 1.081 0.872 376.967 o
4 11 5 0.242 -0.373 0.753 657.078 o
4 12 0 0.729 1.628 1.434 171.432 o
4 12 1 17.335 16.154 1.613 44.977 o
4 12 2 0.855 0.295 1.203 245.934 o
4 12 3 14.157 13.064 1.658 52.609 o
4 12 4 1.010 0.518 0.751 504.058 o
4 12 5 6.942 4.611 1.296 112.412 o
4 13 0 103.664 104.546 7.023 2.781 o
4 13 1 1.411 0.465 0.887 368.571 o
4 13 2 82.980 81.940 3.770 5.097 o
4 13 3 1.059 1.344 0.999 304.783 o
4 13 4 41.436 41.414 2.533 14.246 o
4 14 0 17.161 15.965 2.272 35.201 o
4 14 1 33.622 34.968 2.000 19.737 o
4 14 2 16.257 16.515 1.811 43.067 o
4 14 3 19.183 19.111 1.638 39.754 o
4 15 0 11.165 12.840 1.787 55.827 o
4 15 1 14.963 13.902 1.144 61.292 o
4 15 2 7.652 7.600 1.023 116.209 o
5 0 0 0.217 -0.691 1.684 139.367 o
5 0 2 0.929 0.677 1.118 270.843 o
5 0 4 0.270 -0.238 1.087 325.656 o
5 0 6 2.377 1.589 1.519 138.190 o
5 1 0 2485.480 2531.650 95.380 0.008 o
5 1 1 578.362 522.719 15.307 0.172 o
5 1 2 1446.890 1455.700 38.148 0.027 o
5 1 3 237.948 222.066 5.389 0.939 o
5 1 4 403.285 411.501 9.331 0.329 o
5 1 5 52.803 51.720 2.968 10.050 o
5 1 6 79.195 65.622 8.160 3.309 o
5 1 7 7.421 4.635 0.973 136.091 o
5 2 0 461.481 537.165 19.555 0.202 o
5 2 1 141.251 165.257 6.020 1.871 o
5 2 2 283.819 309.651 13.961 0.499 o
5 2 3 40.703 49.702 1.988 14.588 o
5 2 4 81.121 81.749 2.956 5.607 o
5 2 5 13.491 13.134 1.652 54.053 o
5 2 6 15.800 12.236 1.449 54.664 o
5 2 7 4.418 2.357 0.803 231.902 o
5 3 0 2748.000 2788.500 131.440 0.006 o
5 3 1 107.384 124.566 4.642 3.057 o
5 3 2 1708.360 1698.030 53.911 0.019 o
5 3 3 34.909 35.390 1.601 20.484 o
5 3 4 536.309 571.350 10.864 0.189 o
5 3 5 7.602 6.034 1.387 97.083 o
5 3 6 114.367 104.672 8.306 2.287 o
5 3 7 1.162 -0.082 0.821 453.030 o
5 4 0 0.460 4.549 1.923 95.277 o
5 4 1 336.823 390.176 12.655 0.388 o
5 4 2 0.007 0.552 0.798 583.099 o
5 4 3 155.634 174.897 5.666 1.683 o
5 4 4 0.477 0.332 0.691 676.222 o
5 4 5 40.517 47.067 2.420 14.024 o
5 4 6 1.487 0.679 0.761 438.857 o
5 4 7 7.713 7.589 2.359 50.199 o
5 5 0 17.949 19.094 3.751 19.034 o
5 5 1 964.062 942.715 23.454 0.062 o
5 5 2 7.076 5.558 0.780 152.168 o
5 5 3 435.075 414.377 8.983 0.301 o
5 5 4 0.523 0.679 0.816 487.177 o
5 5 5 113.456 124.310 4.423 2.951 o
5 5 6 0.004 -0.245 0.940 452.976 o
5 5 7 19.912 5.352 6.265 8.967 o
5 6 0 117.010 119.028 6.515 2.509 o
5 6 1 55.909 54.791 2.906 9.450 o
5 6 2 67.938 62.190 2.435 7.920 o
5 6 3 19.660 20.319 1.393 41.291 o
5 6 4 20.034 20.777 1.553 38.590 o
5 6 5 6.366 8.158 1.035 123.889 o
5 6 6 4.267 2.795 1.038 184.223 o
5 7 0 81.470 71.985 3.713 5.511 o
5 7 1 33.777 36.606 2.314 18.127 o
5 7 2 49.738 46.638 2.091 12.487 o
5 7 3 18.287 14.460 1.340 49.245 o
5 7 4 12.370 13.158 1.246 67.708 o
5 7 5 6.396 8.362 1.027 123.322 o
5 7 6 1.281 1.356 0.789 407.818 o
5 8 0 215.907 204.577 7.587 1.019 o
5 8 1 173.993 170.748 5.498 1.531 o
5 8 2 155.894 144.416 4.864 1.930 o
5 8 3 89.886 87.276 4.821 4.168 o
5 8 4 70.885 68.847 2.758 7.040 o
5 8 5 31.186 33.005 2.136 20.736 o
5 8 6 22.716 22.581 1.574 34.178 o
5 9 0 104.383 99.365 6.750 2.895 o
5 9 1 1308.050 1347.070 37.417 0.032 o
5 9 2 77.093 81.503 4.516 5.032 o
5 9 3 665.931 710.776 22.327 0.113 o
5 9 4 30.356 32.750 2.325 20.288 o
5 9 5 199.450 224.308 9.558 0.967 o
5 9 6 6.352 2.229 1.736 89.080 o
5 10 0 70.272 62.964 5.069 5.539 o
5 10 1 242.605 247.342 7.814 0.808 o
5 10 2 47.524 47.979 3.993 9.369 o
5 10 3 128.470 138.057 7.798 1.970 o
5 10 4 18.388 21.232 2.219 32.284 o
5 10 5 43.883 51.669 3.307 10.904 o
5 11 0 14.474 11.591 3.356 25.030 o
5 11 1 172.780 193.320 7.244 1.334 o
5 11 2 8.498 9.639 1.492 78.749 o
5 11 3 97.738 98.521 5.715 3.385 o
5 11 4 1.805 1.669 0.731 391.403 o
5 11 5 33.623 35.033 2.411 18.108 o
5 12 0 37.639 34.316 3.643 12.799 o
5 12 1 15.964 17.514 1.867 41.844 o
5 12 2 29.546 28.362 2.441 21.069 o
5 12 3 7.434 7.300 1.304 99.797 o
5 12 4 14.989 17.169 1.843 43.890 o
5 13 0 317.812 353.358 25.202 0.287 o
5 13 1 24.213 25.326 2.050 27.599 o
5 13 2 234.182 246.732 10.387 0.765 o
5 13 3 10.523 9.389 1.247 81.705 o
5 14 0 0.278 2.413 1.602 141.275 o
5 14 1 9.403 11.265 1.632 67.174 o
5 14 2 0.141 -0.029 0.684 813.527 o
5 14 3 5.654 5.943 1.275 119.015 o
5 15 0 0.084 0.105 1.639 147.756 o
5 15 1 46.876 52.351 3.273 10.427 o
6 0 0 2.096 8.940 3.039 38.065 o
6 0 2 10.885 12.599 1.809 56.047 o
6 0 4 22.080 21.901 2.070 30.409 o
6 0 6 10.433 7.769 1.404 78.777 o
6 1 0 106.045 99.054 6.601 2.905 o
6 1 1 76.556 72.488 3.827 5.742 o
6 1 2 70.754 62.721 3.914 6.439 o
6 1 3 32.556 33.596 1.849 21.174 o
6 1 4 23.521 21.521 1.507 34.487 o
6 1 5 8.431 8.324 1.189 97.863 o
6 1 6 4.929 2.726 0.785 216.944 o
6 1 7 1.346 -0.120 0.602 660.164 o
6 2 0 20.782 15.570 2.794 26.459 o
6 2 1 277.909 275.182 9.255 0.631 o
6 2 2 14.140 10.721 1.047 71.298 o
6 2 3 143.002 134.472 5.560 2.108 o
6 2 4 6.299 6.806 1.174 119.012 o
6 2 5 52.542 55.571 4.520 7.630 o
6 2 6 1.813 0.855 0.647 481.992 o
6 2 7 10.609 4.131 0.886 114.920 o
6 3 0 479.205 465.563 19.823 0.209 o
6 3 1 126.189 134.435 5.528 2.385 o
6 3 2 322.719 309.513 15.503 0.420 o
6 3 3 52.699 49.666 2.161 11.435 o
6 3 4 113.299 115.094 4.257 3.108 o
6 3 5 12.861 12.882 1.766 52.836 o
6 3 6 25.453 23.230 2.353 25.157 o
6 4 0 72.017 70.569 4.165 5.877 o
6 4 1 110.259 104.283 3.670 3.483 o
6 4 2 76.019 74.266 3.141 6.137 o
6 4 3 68.916 65.002 2.725 7.444 o
6 4 4 47.121 48.310 3.244 10.765 o
6 4 5 23.844 28.018 2.288 25.157 o
6 4 6 13.947 16.066 1.778 47.642 o
6 5 0 2.404 4.234 1.398 142.257 o
6 5 1 205.575 224.057 6.358 1.069 o
6 5 2 1.258 3.026 0.779 356.996 o
6 5 3 93.443 92.889 3.930 4.251 o
6 5 4 0.312 1.626 0.971 349.595 o
6 5 5 23.932 24.126 2.832 22.253 o
6 5 6 0.050 0.303 0.781 619.866 o
6 6 0 34.791 28.119 2.550 18.395 o
6 6 1 65.597 70.273 3.066 7.246 o
6 6 2 27.553 27.836 1.734 26.476 o
6 6 3 44.440 41.372 3.640 10.966 o
6 6 4 14.724 15.306 1.510 52.386 o
6 6 5 22.438 22.220 1.910 31.486 o
6 6 6 4.263 5.327 1.011 167.706 o
6 7 0 111.475 106.378 5.579 2.965 o
6 7 1 136.229 127.271 4.930 2.358 o
6 7 2 77.923 77.042 3.207 5.860 o
6 7 3 77.240 79.171 5.648 4.437 o
6 7 4 29.332 30.796 2.013 22.850 o
6 7 5 26.218 25.750 1.946 26.779 o
6 7 6 6.921 5.467 0.890 144.678 o
6 8 0 54.199 51.604 3.104 9.651 o
6 8 1 503.284 497.991 12.194 0.218 o
6 8 2 33.968 31.695 3.392 14.723 o
6 8 3 314.374 334.855 12.833 0.450 o
6 8 4 11.998 10.585 1.449 66.728 o
6 8 5 117.933 124.038 5.284 2.686 o
6 8 6 3.711 -1.211 5.346 13.688 o
6 9 0 86.689 88.094 5.857 3.828 o
6 9 1 14.401 14.219 2.056 42.917 o
6 9 2 63.511 64.219 4.904 6.046 o
6 9 3 6.312 6.828 1.864 73.269 o
6 9 4 26.517 32.403 2.604 20.630 o
6 9 5 1.275 0.827 0.807 417.530 o
6 10 0 2.859 3.971 1.897 88.558 o
6 10 1 3.312 4.027 1.575 114.177 o
6 10 2 2.594 2.170 1.401 150.853 o
6 10 3 0.854 2.484 0.892 339.184 o
6 10 4 1.605 3.891 0.869 281.579 o
6 10 5 0.010 -0.426 0.809 610.642 o
6 11 0 115.872 101.020 8.568 2.235 o
6 11 1 86.802 93.791 4.231 4.406 o
6 11 2 83.939 77.059 7.270 3.455 o
6 11 3 49.026 50.879 4.802 7.766 o
6 11 4 33.844 27.917 2.297 19.945 o
6 12 0 69.591 82.624 6.459 4.202 o
6 12 1 22.045 27.356 2.155 27.583 o
6 12 2 51.836 53.300 3.469 9.322 o
6 12 3 17.890 20.055 1.569 41.801 o
6 12 4 22.731 18.918 3.081 22.157 o
6 13 0 61.386 67.763 6.024 5.120 o
6 13 1 50.575 66.251 3.907 8.099 o
6 13 2 45.555 46.922 3.042 11.557 o
6 13 3 27.545 30.528 2.342 22.063 o
6 14 0 13.514 16.160 2.993 28.433 o
6 14 1 28.532 33.391 2.631 19.434 o
6 14 2 11.184 9.737 2.648 37.860 o
7 0 0 69.738 55.775 4.828 5.985 o
7 0 2 63.912 64.443 5.628 5.396 o
7 0 4 32.114 31.443 2.988 16.866 o
7 0 6 6.787 7.243 1.530 89.181 o
7 1 0 62.807 45.348 2.889 9.169 o
7 1 1 140.417 124.641 5.697 2.204 o
7 1 2 37.420 34.359 2.377 16.985 o
7 1 3 62.688 55.475 3.360 8.027 o
7 1 4 12.455 10.287 2.041 49.123 o
7 1 5 13.530 8.785 1.503 63.206 o
7 1 6 3.624 3.064 0.693 272.115 o
7 2 0 11.557 8.905 1.399 72.645 o
7 2 1 241.413 216.027 8.446 0.853 o
7 2 2 7.685 7.979 1.430 88.999 o
7 2 3 141.662 141.733 4.361 2.210 o
7 2 4 2.726 3.418 1.191 177.061 o
7 2 5 56.828 52.516 3.903 8.169 o
7 2 6 0.764 0.057 0.497 1026.960 o
7 3 0 180.312 178.556 7.120 1.341 o
7 3 1 1.099 0.304 0.801 461.358 o
7 3 2 114.827 109.580 4.808 3.023 o
7 3 3 0.209 -0.563 0.722 716.931 o
7 3 4 37.253 35.677 2.616 16.014 o
7 3 5 0.150 -0.598 0.808 588.997 o
7 3 6 7.700 5.499 0.975 128.661 o
7 4 0 111.878 113.805 4.800 3.046 o
7 4 1 84.990 78.050 3.443 5.251 o
7 4 2 92.847 90.040 6.275 3.446 o
7 4 3 55.545 62.741 3.481 8.278 o
7 4 4 44.432 44.494 4.221 9.554 o
7 4 5 21.725 21.717 2.058 30.904 o
7 4 6 11.246 10.256 1.765 59.159 o
7 5 0 0.409 0.715 1.100 297.104 o
7 5 1 84.510 91.115 3.626 4.833 o
7 5 2 0.837 -0.713 0.750 561.555 o
7 5 3 39.215 42.902 3.270 12.665 o
7 5 4 0.565 0.066 0.973 380.027 o
7 5 5 10.352 10.945 1.775 60.169 o
7 5 6 0.043 -0.028 0.548 1299.110 o
7 6 0 335.469 362.924 18.852 0.339 o
7 6 1 106.903 108.218 3.903 3.475 o
7 6 2 245.372 233.736 9.973 0.763 o
7 6 3 61.950 59.572 4.273 6.934 o
7 6 4 103.143 114.265 7.977 2.459 o
7 6 5 22.555 22.301 2.255 28.172 o
7 6 6 25.913 17.814 4.164 14.907 o
7 7 0 29.767 36.815 4.371 11.756 o
7 7 1 4.783 3.924 1.340 128.282 o
7 7 2 15.917 16.704 1.932 41.389 o
7 7 3 2.741 1.958 1.106 208.250 o
7 7 4 2.204 2.203 1.029 238.645 o
7 7 5 1.295 1.442 0.678 482.347 o
7 8 0 4.084 1.557 1.628 111.860 o
7 8 1 27.024 32.463 2.662 20.085 o
7 8 2 2.040 0.207 1.758 114.966 o
7 8 3 19.027 27.334 3.608 18.393 o
7 8 4 0.339 1.385 0.863 430.067 o
7 8 5 7.543 7.927 1.267 99.628 o
7 9 0 19.162 25.962 8.753 4.704 o
7 9 1 75.674 66.345 6.303 4.367 o
7 9 2 14.456 15.643 2.478 34.912 o
7 9 3 41.371 40.456 3.597 11.660 o
7 9 4 5.753 6.508 1.300 113.887 o
7 9 5 14.743 12.617 2.009 44.473 o
7 10 0 182.415 196.653 10.143 1.083 o
7 10 1 0.979 0.167 1.252 227.546 o
7 10 2 139.357 140.065 8.399 1.753 o
7 10 3 0.377 1.078 0.792 504.968 o
7 10 4 63.350 68.086 3.667 7.039 o
7 11 0 0.453 1.362 1.692 130.635 o
7 11 1 16.678 17.464 2.326 34.200 o
7 11 2 0.055 0.643 1.112 307.295 o
7 11 3 8.798 8.451 1.192 95.184 o
7 11 4 0.236 0.611 0.644 782.910 o
7 12 0 42.786 45.030 4.864 8.519 o
7 12 1 42.734 51.914 3.853 9.997 o
7 12 2 32.403 38.819 3.804 12.886 o
7 12 3 27.207 29.716 2.837 19.622 o
7 13 0 19.469 24.542 2.873 24.012 o
7 13 1 4.496 6.678 1.399 113.711 o
7 13 2 14.202 11.026 1.263 64.854 o
8 0 0 97.394 101.343 6.712 3.040 o
8 0 2 74.116 89.436 6.439 3.947 o
8 0 4 35.690 49.902 5.200 8.353 o
8 0 6 11.408 5.553 1.463 76.728 o
8 1 0 53.961 46.539 3.160 9.973 o
8 1 1 1040.350 1002.930 36.344 0.049 o
8 1 2 32.635 34.054 2.947 16.471 o
8 1 3 563.256 616.787 21.272 0.148 o
8 1 4 9.458 10.075 1.899 59.201 o
8 1 5 180.874 205.099 8.205 1.182 o
8 1 6 1.473 1.588 0.520 582.243 o
8 2 0 214.324 198.061 12.819 0.817 o
8 2 1 544.054 528.162 20.829 0.169 o
8 2 2 150.661 158.681 9.320 1.465 o
8 2 3 267.650 299.632 11.329 0.587 o
8 2 4 58.547 55.368 3.556 8.263 o
8 2 5 79.096 88.989 3.953 5.027 o
8 2 6 14.775 12.234 2.672 33.208 o
8 3 0 16.714 13.732 2.403 34.811 o
8 3 1 12.036 9.852 1.416 68.827 o
8 3 2 10.295 11.320 1.598 65.702 o
8 3 3 5.520 5.169 1.109 140.279 o
8 3 4 2.864 1.261 1.055 226.535 o
8 3 5 1.980 2.380 0.732 355.268 o
8 3 6 0.342 0.453 0.473 1230.250 o
8 4 0 25.730 23.234 2.730 22.325 o
8 4 1 62.897 63.816 3.080 7.837 o
8 4 2 21.628 19.056 2.042 32.325 o
8 4 3 36.785 37.223 4.551 10.265 o
8 4 4 12.846 6.202 2.358 44.023 o
8 4 5 13.850 13.954 1.314 60.413 o
8 5 0 0.413 0.605 1.452 179.140 o
8 5 1 222.840 228.304 7.738 0.926 o
8 5 2 0.060 0.270 0.962 416.833 o
8 5 3 120.499 126.224 8.221 2.075 o
8 5 4 0.006 0.268 1.060 348.585 o
8 5 5 37.312 42.867 3.588 12.200 o
8 6 0 65.924 71.006 4.508 6.005 o
8 6 1 14.160 12.755 1.793 49.847 o
8 6 2 46.883 46.287 2.697 12.048 o
8 6 3 6.654 4.114 1.447 103.919 o
8 6 4 18.771 16.464 1.580 43.003 o
8 6 5 1.978 1.942 0.911 290.586 o
8 7 0 209.091 204.558 11.270 0.892 o
8 7 1 5.245 3.044 1.268 136.263 o
8 7 2 151.246 149.818 5.971 1.848 o
8 7 3 3.492 2.426 1.041 202.022 o
8 7 4 60.630 67.424 5.312 5.762 o
8 7 5 1.286 1.084 0.635 542.761 o
8 8 0 98.932 90.229 5.634 3.498 o
8 8 1 1.418 3.020 1.074 235.856 o
8 8 2 70.137 68.456 6.045 4.707 o
8 8 3 0.273 1.313 0.979 355.596 o
8 8 4 26.253 28.366 3.146 18.545 o
8 9 0 164.301 159.569 10.305 1.277 o
8 9 1 63.656 62.680 4.698 6.275 o
8 9 2 127.692 122.284 10.198 1.699 o
8 9 3 33.697 34.850 3.635 13.574 o
8 9 4 59.043 60.087 3.902 7.567 o
8 10 0 31.186 29.102 3.224 16.486 o
8 10 1 6.704 6.671 1.457 95.642 o
8 10 2 22.344 20.145 2.816 24.136 o
8 10 3 4.073 3.733 1.091 170.769 o
8 11 0 19.388 18.638 2.378 30.723 o
8 11 1 32.515 43.266 2.769 15.780 o
8 11 2 13.421 14.828 1.453 57.066 o
8 11 3 16.680 18.736 1.726 42.219 o
8 12 0 9.519 6.339 2.520 44.253 o
8 12 1 6.441 7.419 1.040 126.254 o
8 12 2 6.756 7.403 1.541 88.236 o
9 0 0 30.865 24.530 4.026 13.809 o
9 0 2 20.839 17.935 4.113 16.237 o
9 0 4 8.310 5.283 1.508 87.944 o
9 1 0 35.378 32.908 3.954 12.416 o
9 1 1 23.309 16.524 2.648 26.050 o
9 1 2 26.184 35.463 2.893 18.630 o
9 1 3 18.754 25.337 2.305 29.396 o
9 1 4 10.887 11.225 1.354 72.550 o
9 1 5 9.016 8.463 0.915 108.822 o
9 2 0 27.627 20.338 5.396 10.070 o
9 2 1 99.448 114.517 6.651 2.867 o
9 2 2 19.745 23.264 2.401 28.480 o
9 2 3 62.061 80.127 4.000 6.369 o
9 2 4 8.014 8.387 1.081 106.725 o
9 2 5 24.634 23.544 2.451 24.819 o
9 3 0 103.263 96.879 7.230 2.808 o
9 3 1 242.945 228.750 7.079 0.861 o
9 3 2 77.580 87.766 7.331 3.454 o
9 3 3 147.109 154.527 8.564 1.590 o
9 3 4 33.855 41.374 3.620 12.917 o
9 3 5 53.943 50.337 4.332 7.998 o
9 4 0 59.452 56.770 4.644 6.853 o
9 4 1 57.344 62.418 3.853 7.673 o
9 4 2 47.819 45.552 3.307 10.759 o
9 4 3 33.601 35.862 3.297 14.642 o
9 4 4 23.206 26.276 1.851 29.588 o
9 4 5 11.823 11.368 1.512 64.095 o
9 5 0 58.955 45.224 4.855 7.101 o
9 5 1 14.053 15.706 1.631 50.804 o
9 5 2 46.592 34.606 2.700 13.392 o
9 5 3 11.393 12.019 1.879 53.672 o
9 5 4 22.260 20.385 1.858 33.014 o
9 5 5 5.526 6.322 1.118 133.247 o
9 6 0 56.795 57.983 4.865 6.765 o
9 6 1 2.511 1.407 1.084 225.651 o
9 6 2 44.298 42.304 3.723 10.737 o
9 6 3 0.863 -0.268 1.287 221.171 o
9 6 4 21.258 23.473 1.911 31.981 o
9 7 0 58.207 52.623 5.273 6.407 o
9 7 1 0.948 1.894 1.172 232.838 o
9 7 2 45.481 42.916 2.516 13.095 o
9 7 3 0.252 0.134 1.139 295.857 o
9 7 4 21.276 19.773 2.398 28.667 o
9 8 0 0.887 1.154 1.350 191.710 o
9 8 1 16.307 25.983 2.407 29.948 o
9 8 2 0.558 0.578 0.898 417.586 o
9 8 3 9.501 12.877 1.268 77.816 o
9 8 4 0.195 0.325 0.643 839.286 o
9 9 0 20.007 23.837 6.421 8.058 o
9 9 1 9.862 10.789 1.605 67.504 o
9 9 2 16.038 19.616 2.635 29.922 o
9 9 3 7.147 6.753 1.026 123.905 o
9 10 0 15.723 17.713 3.060 26.008 o
9 10 1 0.880 0.139 0.979 354.357 o
9 10 2 13.199 10.179 1.861 52.431 o
9 11 0 0.093 0.018 0.825 573.728 o
9 11 1 4.414 5.393 1.412 117.801 o
10 0 0 117.288 72.804 50.696 0.151 o
10 0 2 85.165 116.683 6.304 3.284 o
10 0 4 31.851 39.145 3.282 14.722 o
10 1 0 3.021 0.519 2.849 45.890 o
10 1 1 2.024 2.128 2.039 84.678 o
10 1 2 2.051 2.090 1.106 222.440 o
10 1 3 0.962 1.281 0.723 491.231 o
10 1 4 0.604 0.413 0.712 613.096 o
10 2 0 10.531 7.324 3.051 32.336 o
10 2 1 96.854 86.881 11.599 1.875 o
10 2 2 8.139 8.767 1.352 89.212 o
10 2 3 54.123 69.659 4.903 6.496 o
10 2 4 3.965 3.606 0.872 213.038 o
10 3 0 39.775 36.283 3.014 13.989 o
10 3 1 0.653 -0.577 1.063 320.922 o
10 3 2 28.070 26.169 2.339 22.937 o
10 3 3 0.689 0.082 0.842 476.592 o
10 3 4 10.134 8.866 1.195 86.955 o
10 4 0 52.453 48.668 9.163 3.518 o
10 4 1 48.713 53.434 4.727 7.787 o
10 4 2 37.592 43.280 3.134 13.339 o
10 4 3 25.275 31.844 2.668 20.941 o
10 4 4 13.549 14.154 1.824 49.004 o
10 5 0 0.771 1.051 1.259 219.955 o
10 5 1 3.503 1.863 0.934 233.310 o
10 5 2 0.552 1.261 1.049 304.674 o
10 5 3 2.590 1.219 1.091 224.047 o
10 5 4 0.237 0.248 0.483 1346.330 o
10 6 0 35.587 40.852 6.806 6.170 o
10 6 1 33.387 34.492 4.191 11.909 o
10 6 2 27.003 28.700 2.258 23.328 o
10 6 3 18.445 15.967 1.765 41.099 o
10 7 0 2.088 1.137 1.305 182.394 o
10 7 1 0.212 0.891 0.952 390.767 o
10 7 2 1.401 1.211 0.910 334.613 o
10 7 3 0.152 -0.228 0.615 989.243 o
10 8 0 0.510 -0.328 1.110 302.733 o
10 8 1 57.439 68.999 3.774 7.433 o
10 8 2 0.488 1.045 0.687 611.878 o
10 9 0 5.023 4.992 1.250 131.031 o
10 9 1 1.016 -0.252 0.729 560.067 o
10 9 2 3.867 5.088 2.178 66.799 o
11 0 0 17.713 14.915 5.825 9.978 o
11 0 2 12.656 13.078 3.905 20.356 o
11 1 0 4.292 3.097 2.724 46.852 o
11 1 1 46.910 56.360 6.472 5.660 o
11 1 2 3.628 4.291 0.989 190.942 o
11 1 3 26.643 36.802 2.596 19.684 o
11 2 0 2.665 1.830 1.572 127.375 o
11 2 1 25.649 30.342 3.346 17.377 o
11 2 2 1.883 2.124 0.868 307.893 o
11 2 3 13.730 13.124 2.125 43.241 o
11 3 0 9.632 3.102 2.188 56.255 o
11 3 1 0.013 -0.060 0.794 632.578 o
11 3 2 8.213 9.418 1.287 90.687 o
11 3 3 0.020 0.238 0.723 731.403 o
11 4 0 11.731 6.009 3.938 21.388 o
11 4 1 4.738 4.727 0.995 167.255 o
11 4 2 8.453 8.598 1.509 80.159 o
11 4 3 2.795 2.436 0.939 244.016 o
11 5 0 1.034 1.529 1.262 208.561 o
11 5 1 11.970 10.527 1.532 64.246 o
11 5 2 0.796 1.835 0.903 355.137 o
11 6 0 9.912 5.302 1.926 62.770 o
11 6 1 0.215 0.624 0.971 386.328 o
11 6 2 7.016 8.359 1.740 74.620 o
11 7 0 30.296 14.979 3.157 19.418 o
11 7 1 0.287 -0.152 0.712 718.193 o
12 0 0 24.596 29.197 3.164 18.875 o
12 0 2 18.817 27.184 3.843 17.096 o
12 1 0 1.057 1.425 0.691 499.839 o
12 1 1 8.928 10.022 1.187 90.470 o
12 1 2 0.850 0.302 0.901 403.509 o
12 2 0 4.299 3.796 0.933 192.610 o
12 2 1 0.188 0.220 0.585 1012.850 o
12 3 0 12.312 3.275 1.859 61.840 o
12 3 1 3.469 1.828 0.727 294.150 o
12 4 0 8.053 3.559 2.324 53.997 o
12 4 1 0.673 2.030 2.789 49.565 o
